# Supplementary material for: Genome-Wide Identification and Tissue-Specific Expression Profiling of Goji CER Gene Family
Source: Genes (Basel). 2025 Oct 24;16(11):1257. doi: 10.3390/genes16111257 (PMC12652843; doi:10.3390/genes16111257)
Supplement: Supplementary file 1 [file genes-16-01257-s001.zip]

Archive with 3 entries (3 files):
- Table S1 Information and physicochemical properties of the goji CER gene family members .xls
- Table S2 Cis-acting elements of the goji CER gene family members.xlsx
- Table S3 Synteny analysis of CER gene family members in goji berry with other species.xlsx
