# Supplementary material for: Genome-Wide Identification and Tissue-Specific Expression Profiling of Goji CER Gene Family
Source: Genes (Basel). 2025 Oct 24;16(11):1257. doi: 10.3390/genes16111257 (PMC12652843; doi:10.3390/genes16111257)
Supplement: Supplementary file 1 [file genes-16-01257-s001.zip › Table S1 Information and physicochemical properties of the goji CER gene family members .xls]

## Sheet: 理化性质
Gene name	Sequence ID	Number of Amino Acid	Molecular Weight KD	Theoretical pI	Instability Index	Aliphatic Index	Grand Average of Hydropathicity	Subcellular localization
LbaCER1-1	Lba01g00543	533	60065.5	8.97	26.8	89.81	-0.13	plas
LbaCER1-2	Lba01g00698	347	39620.7	9.02	26.14	88.13	-0.25	plas
LbaCER1-3	Lba01g00793	577	66641.9	8.3	37.08	91.59	-0.107	cyto
LbaCER1-4	Lba01g00847	583	65008	8.99	43.28	84.44	-0.284	chlo
LbaCER1-5	Lba01g01071	478	53876.8	8.81	41.37	96.65	0.093	plas
LbaCER1-6	Lba01g01295	524	56509.8	6.22	40.62	96.09	0.007	plas;vacu
LbaCER1-7	Lba01g01770	512	57876.5	9.19	43.51	93.3	-0.066	plas
LbaCER1-8	Lba01g02127	545	59787.2	5.67	31.18	98.94	0.028	plas;E.R.
LbaCER1-9	Lba01g02638	1067	121465	8.75	29.32	96.25	-0.077	chlo;nucl
LbaCER2-1	Lba02g00268	746	82758.9	9.03	38.83	93.32	-0.026	plas
LbaCER2-2	Lba02g00439	297	32341.4	4.62	47.1	83.16	-0.248	plas
LbaCER2-3	Lba02g01574	669	73089.2	7.87	30.3	95.77	-0.056	chlo
LbaCER2-4	Lba02g01858	775	86984.9	9.26	43.42	96.4	-0.016	plas
LbaCER2-5	Lba02g02625	510	57070.3	9.32	33.85	95.75	-0.055	plas
LbaCER3-1	Lba03g00078	344	39250.7	9.03	39.49	91.6	-0.22	cyto
LbaCER3-2	Lba03g00414	739	82380.4	9.25	40.44	93.49	0.082	plas
LbaCER3-3	Lba03g00418	407	46711	6.21	41.07	75.43	-0.475	cysk;nucl
LbaCER3-4	Lba03g00785	259	30096.2	9.53	36.74	87.37	0.123	chlo
LbaCER3-5	Lba03g00831	807	90347.5	6.27	50.84	79.32	-0.439	nucl
LbaCER3-6	Lba03g01524	602	66867.6	9.52	48.06	113.69	0.3	plas
LbaCER3-7	Lba03g01775	571	62104.4	5.3	35.37	100.19	0.083	plas
LbaCER3-8	Lba03g01817	433	47923.4	5.52	41.5	87.83	-0.121	cyto
LbaCER3-9	Lba03g01987	717	80228.6	8.68	35.5	89.44	0.064	plas
LbaCER3-10	Lba03g02458	312	33218.3	4.71	51.12	80.83	-0.188	plas
LbaCER3-11	Lba03g02510	380	43100.8	9.48	36.53	87.5	-0.047	plas
LbaCER3-12	Lba03g02612	442	50309.3	8.53	41.4	99.71	-0.037	plas
LbaCER4-1	Lba04g00126	658	73559.7	6.04	31.83	88.1	-0.148	cyto
LbaCER4-2	Lba04g00599	370	41399.9	5.27	39.97	84.27	-0.298	nucl
LbaCER4-3	Lba04g00855	568	62649.5	8.65	32.21	95.72	0.055	plas
LbaCER4-4	Lba04g00907	556	61277.6	6.79	40.19	91.21	-0.085	pero
LbaCER4-5	Lba04g00933	549	60011.2	8.19	32.59	87.38	-0.085	pero
LbaCER4-6	Lba04g00951	653	72606.3	8.8	39.53	96.29	0.083	plas
LbaCER4-7	Lba04g00998	434	49272.7	5.37	34.68	93.59	-0.193	cyto
LbaCER4-8	Lba04g01329	509	57209.6	9.24	37.34	92.1	-0.083	plas
LbaCER4-9	Lba04g01344	537	60973.1	9.31	35.31	86.8	-0.255	plas
LbaCER4-10	Lba04g01696	447	50524.9	5.27	43.45	92.19	-0.145	cyto
LbaCER4-11	Lba04g01813	1628	183842	7.05	42.68	88.48	-0.237	plas
LbaCER4-12	Lba04g02196	447	50424.9	5.48	41.27	92.19	-0.135	cyto
LbaCER4-13	Lba04g02303	593	65899.1	9.32	30.61	97	0.069	golg;cyto
LbaCER4-14	Lba04g02388	891	99311.2	5.77	49.28	83.85	-0.333	cyto
LbaCER4-15	Lba04g02392	445	50513	5.7	42.32	84.54	-0.141	pero
LbaCER4-16	Lba04g02716	510	56929.3	9.32	40.02	96	-0.065	chlo
LbaCER4-17	Lba04g02789	443	49620.1	6.61	35.02	100.81	0.07	pero
LbaCER5-1	Lba05g00193	875	96062	6.98	38.63	90.66	0.039	plas
LbaCER5-2	Lba05g00244	310	36145.1	9.6	44.7	84.55	-0.036	cyto
LbaCER5-3	Lba05g00647	721	80555.8	7.58	47.27	86.67	-0.048	plas
LbaCER5-4	Lba05g02196	497	56124.6	9.23	39.33	92.39	-0.012	plas
LbaCER5-5	Lba05g02197	498	56010.7	8.94	40.35	102.01	0.078	plas
LbaCER5-6	Lba05g02485	493	55298.3	9.26	32.92	96.92	-0.027	cyto
LbaCER6-1	Lba06g00203	663	75394.1	8.12	40.82	87.93	-0.189	cyto
LbaCER6-2	Lba06g00274	484	54799.9	8.81	22.69	95.64	-0.055	cyto
LbaCER6-3	Lba06g00627	465	52850.5	8.69	41.76	94.15	-0.113	plas
LbaCER6-4	Lba06g00771	678	74818.2	8.92	47.32	102.82	0.216	plas
LbaCER6-5	Lba06g00774	683	75947.6	9.39	39.88	94.64	0.14	plas
LbaCER6-6	Lba06g00776	444	48937.2	5.71	53.19	76.85	-0.528	cyto
LbaCER6-7	Lba06g01299	474	52343.7	5.49	32.75	83.48	-0.154	cyto
LbaCER6-8	Lba06g01730	857	96957.8	9.12	37.86	94.96	-0.081	plas
LbaCER6-9	Lba06g02384	572	66088.3	6.99	32.31	94.79	-0.095	cyto
LbaCER6-10	Lba06g02431	697	77449.7	6.53	35.89	87.26	-0.153	chlo;plas
LbaCER6-11	Lba06g02811	529	60105	8.82	33.27	101.55	-0.108	chlo;nucl
LbaCER6-12	Lba06g02816	502	57144.2	6.63	38.45	101	-0.178	cyto
LbaCER6-13	Lba06g02817	378	43032	8.34	32.58	102.14	-0.058	chlo
LbaCER6-14	Lba06g02932	643	71112.3	6.3	40.09	97.08	0.142	plas
LbaCER6-15	Lba06g02935	495	54439.4	7.56	41.12	87.09	-0.027	plas
LbaCER6-16	Lba06g02945	691	77136.9	5.34	38.04	89.15	-0.161	plas
LbaCER6-17	Lba06g02946	1064	118780	8.26	37.65	90.26	-0.169	plas
LbaCER6-18	Lba06g02949	176	19365.3	6.07	39.45	93.64	-0.07	cyto
LbaCER6-19	Lba06g03150	1104	123445	6.04	38.47	108.1	0.313	plas
LbaCER6-20	Lba06g03262	692	77615.9	6.43	37.88	83.24	-0.211	nucl;cyto
LbaCER7-1	Lba07g00092	628	71728.7	8.67	38.05	96.85	0.15	plas
LbaCER7-2	Lba07g00743	453	51053.2	5.54	43.86	89.32	-0.221	cyto
LbaCER7-3	Lba07g01078	437	48633.4	5.92	42.84	85.06	-0.191	cyto
LbaCER7-4	Lba07g01244	610	71093.2	8.94	34.03	91.56	-0.155	chlo
LbaCER7-5	Lba07g01437	478	53794.2	8.64	35.86	95.65	0.022	vacu;plas
LbaCER7-6	Lba07g01560	438	48949.6	7.56	31.2	96.07	-0.115	cyto
LbaCER7-7	Lba07g01881	437	49737.1	5.65	44.08	88.99	-0.203	cyto
LbaCER7-8	Lba07g01884	436	49991.5	5.85	42.88	90.09	-0.221	cyto
LbaCER8-1	Lba08g00374	467	53329	8.84	41.85	92.27	-0.151	chlo
LbaCER8-2	Lba08g01919	392	44570.1	5.77	43.88	85.26	-0.248	chlo
LbaCER8-3	Lba08g01953	303	32662.7	5	41.3	105.28	0.115	cyto
LbaCER9-1	Lba09g00019	730	81305.2	9.04	40.15	86.15	-0.057	plas
LbaCER9-2	Lba09g00150	722	80255.2	7.29	41.7	97.74	-0.135	chlo
LbaCER9-3	Lba09g00167	426	47717.8	5.73	33.57	94.23	-0.186	chlo;cyto
LbaCER9-4	Lba09g00259	517	58383.1	8.93	35.2	92.57	-0.052	plas
LbaCER9-5	Lba09g01158	383	43169.9	8.48	39.56	95.46	-0.128	cyto
LbaCER9-6	Lba09g01419	483	54533.6	8.92	38.02	98.28	0.033	plas
LbaCER9-7	Lba09g01421	557	64960.8	7.04	33.84	87.34	-0.095	pero
LbaCER9-8	Lba09g01423	624	72408.9	8.81	33.29	90.77	-0.003	pero;E.R.
LbaCER9-9	Lba09g01839	234	26541.5	5.47	48.56	82.52	-0.174	pero
LbaCER9-10	Lba09g02095	479	53700.5	8.96	31.04	93.8	-0.002	chlo
LbaCER9-11	Lba09g02130	455	50800.2	8.89	35.66	97.63	-0.013	chlo
LbaCER9-12	Lba09g02159	655	72950.9	9.22	42.1	102.69	0.129	plas
LbaCER9-13	Lba09g02308	365	41043.7	5.25	37.49	87.01	-0.267	nucl;cyto
LbaCER9-14	Lba09g02369	269	28304.8	4.63	36.95	96.43	-0.113	cyto
LbaCER9-15	Lba09g02454	671	74593.9	6.84	33.64	87.54	-0.162	cyto
LbaCER10-1	Lba10g00559	2829	320972	6.9	36.4	91.59	0.005	plas
LbaCER10-2	Lba10g00561	1472	166864	6.42	40.08	92.33	0.061	plas
LbaCER10-3	Lba10g00669	812	92281.3	6.05	46.08	97.14	-0.149	plas
LbaCER10-4	Lba10g00671	265	29939.3	9.31	41.56	100.11	0.364	plas
LbaCER10-5	Lba10g01667	678	76235.6	8.8	39.99	100.03	0.057	plas
LbaCER10-6	Lba10g01791	227	25469.1	8.47	54.41	82.51	-0.252	nucl
LbaCER10-7	Lba10g02083	728	81514.3	9.44	35.68	96.03	0.106	plas
LbaCER11-1	Lba11g00365	606	67336.6	8.47	29.35	100.51	0.205	plas
LbaCER11-2	Lba11g00452	621	69544.2	8.93	43.84	101.37	0.188	plas
LbaCER11-3	Lba11g00732	610	68634	8.58	39.28	104.54	0.191	plas
LbaCER11-4	Lba11g01658	127	14413.9	9.66	32.69	99.06	0.244	chlo
LbaCER11-5	Lba11g02636	519	58706.7	9.34	36.41	96.71	-0.019	plas
LbaCER12-1	Lba12g00405	496	56056.7	9.25	43.26	97.88	0.017	plas
LbaCER12-2	Lba12g00819	933	104261	8.11	47.22	82.77	-0.18	chlo
LbaCER12-3	Lba12g01219	448	50122.1	8.26	37.91	95.29	-0.035	chlo
LbaCER12-4	Lba12g01638	944	105452	5.92	56.53	81.25	-0.455	nucl
LbaCER12-5	Lba12g02127	422	47546	9.07	44	104.86	0.124	plas
LbaCER12-6	Lba12g02822	1819	202399	6.02	44.85	110.43	0.17	plas
