# Supplementary material for: Genome-Wide Identification and Tissue-Specific Expression Profiling of Goji CER Gene Family
Source: Genes (Basel). 2025 Oct 24;16(11):1257. doi: 10.3390/genes16111257 (PMC12652843; doi:10.3390/genes16111257)
Supplement: Supplementary file 1 [file genes-16-01257-s001.zip › Table S2 Cis-acting elements of the goji CER gene family members.xlsx]

## Sheet: plantCARE_output_PlantCARE_1777
Lba02g01574	1536	1552	auxin-responsive element
Lba03g00418	1759	1775	auxin-responsive element
Lba03g00785	153	169	auxin-responsive element
Lba03g01775	422	438	auxin-responsive element
Lba04g00599	786	802	auxin-responsive element
Lba04g02303	1288	1304	auxin-responsive element
Lba04g02716	708	724	auxin-responsive element
Lba04g02789	287	303	auxin-responsive element
Lba04g02789	547	563	auxin-responsive element
Lba04g02789	637	653	auxin-responsive element
Lba04g02789	907	923	auxin-responsive element
Lba05g00193	1954	1970	auxin-responsive element
Lba05g00647	1113	1129	auxin-responsive element
Lba05g02197	1312	1328	auxin-responsive element
Lba06g01730	1665	1681	auxin-responsive element
Lba06g01730	1764	1780	auxin-responsive element
Lba06g02817	135	151	auxin-responsive element
Lba06g02932	53	69	auxin-responsive element
Lba06g02945	1173	1189	auxin-responsive element
Lba06g02946	1158	1174	auxin-responsive element
Lba07g00743	472	488	auxin-responsive element
Lba07g00743	485	501	auxin-responsive element
Lba07g01244	1269	1285	auxin-responsive element
Lba07g01244	1280	1296	auxin-responsive element
Lba08g01953	1388	1404	auxin-responsive element
Lba09g01423	718	734	auxin-responsive element
Lba09g01423	887	903	auxin-responsive element
Lba09g01839	1691	1707	auxin-responsive element
Lba09g02095	976	992	auxin-responsive element
Lba09g02095	1322	1338	auxin-responsive element
Lba09g02308	1693	1709	auxin-responsive element
Lba10g00559	759	775	auxin-responsive element
Lba10g00669	1061	1077	auxin-responsive element
Lba10g01791	630	646	auxin-responsive element
Lba10g02083	704	720	auxin-responsive element
Lba11g00365	728	744	auxin-responsive element
Lba11g00365	1206	1222	auxin-responsive element
Lba11g00365	1521	1537	auxin-responsive element
Lba11g01658	172	188	auxin-responsive element
Lba11g01658	1041	1057	auxin-responsive element
Lba11g02636	1473	1489	auxin-responsive element
Lba12g02127	1438	1454	auxin-responsive element
Lba12g02822	1516	1532	auxin-responsive element
Lba02g00439	1197	1216	cis-acting element involved in cell cycle regulation
Lba03g00831	1353	1371.5	cis-acting element involved in cell cycle regulation
Lba06g00774	91	109.5	cis-acting element involved in cell cycle regulation
Lba06g02817	1052	1070.5	cis-acting element involved in cell cycle regulation
Lba07g01244	1742	1760.5	cis-acting element involved in cell cycle regulation
Lba09g00019	491	510	cis-acting element involved in cell cycle regulation
Lba11g01658	971	989.5	cis-acting element involved in cell cycle regulation
Lba12g02822	295	313.5	cis-acting element involved in cell cycle regulation
Lba01g00543	832	851	cis-acting element involved in defense and stress responsiveness
Lba01g00698	1364	1383	cis-acting element involved in defense and stress responsiveness
Lba01g00698	1837	1856	cis-acting element involved in defense and stress responsiveness
Lba01g00793	553	572	cis-acting element involved in defense and stress responsiveness
Lba01g00793	1493	1512	cis-acting element involved in defense and stress responsiveness
Lba01g00793	1805	1824	cis-acting element involved in defense and stress responsiveness
Lba01g02127	1994	2013	cis-acting element involved in defense and stress responsiveness
Lba02g01858	1494	1513	cis-acting element involved in defense and stress responsiveness
Lba03g00078	1107	1126	cis-acting element involved in defense and stress responsiveness
Lba03g00785	557	576	cis-acting element involved in defense and stress responsiveness
Lba03g01987	1919	1938	cis-acting element involved in defense and stress responsiveness
Lba03g01987	1957	1976	cis-acting element involved in defense and stress responsiveness
Lba04g00599	752	771	cis-acting element involved in defense and stress responsiveness
Lba04g00855	655	674	cis-acting element involved in defense and stress responsiveness
Lba04g00855	1060	1079	cis-acting element involved in defense and stress responsiveness
Lba04g01329	386	405	cis-acting element involved in defense and stress responsiveness
Lba04g01329	513	532	cis-acting element involved in defense and stress responsiveness
Lba04g01813	526	545	cis-acting element involved in defense and stress responsiveness
Lba05g00193	1440	1459	cis-acting element involved in defense and stress responsiveness
Lba05g00193	1627	1646	cis-acting element involved in defense and stress responsiveness
Lba05g00193	1889	1908	cis-acting element involved in defense and stress responsiveness
Lba05g00244	561	580	cis-acting element involved in defense and stress responsiveness
Lba05g00244	626	645	cis-acting element involved in defense and stress responsiveness
Lba05g00647	1116	1135	cis-acting element involved in defense and stress responsiveness
Lba05g02197	1490	1509	cis-acting element involved in defense and stress responsiveness
Lba05g02485	1683	1702	cis-acting element involved in defense and stress responsiveness
Lba06g00771	1755	1774	cis-acting element involved in defense and stress responsiveness
Lba06g00774	1328	1347	cis-acting element involved in defense and stress responsiveness
Lba06g00774	1811	1830	cis-acting element involved in defense and stress responsiveness
Lba06g00776	1190	1209	cis-acting element involved in defense and stress responsiveness
Lba06g02384	1003	1022	cis-acting element involved in defense and stress responsiveness
Lba06g02431	531	550	cis-acting element involved in defense and stress responsiveness
Lba06g02431	1084	1103	cis-acting element involved in defense and stress responsiveness
Lba06g02811	1077	1096	cis-acting element involved in defense and stress responsiveness
Lba06g02816	1015	1034	cis-acting element involved in defense and stress responsiveness
Lba06g02817	2008	2027	cis-acting element involved in defense and stress responsiveness
Lba06g02935	308	327	cis-acting element involved in defense and stress responsiveness
Lba06g02935	1267	1286	cis-acting element involved in defense and stress responsiveness
Lba06g02945	339	358	cis-acting element involved in defense and stress responsiveness
Lba06g02945	1496	1515	cis-acting element involved in defense and stress responsiveness
Lba06g02945	1991	2010	cis-acting element involved in defense and stress responsiveness
Lba06g02949	392	411	cis-acting element involved in defense and stress responsiveness
Lba06g02949	468	487	cis-acting element involved in defense and stress responsiveness
Lba06g02949	1189	1208	cis-acting element involved in defense and stress responsiveness
Lba06g02949	1991	2010	cis-acting element involved in defense and stress responsiveness
Lba06g03262	1729	1748	cis-acting element involved in defense and stress responsiveness
Lba09g00019	274	293	cis-acting element involved in defense and stress responsiveness
Lba09g00150	914	933	cis-acting element involved in defense and stress responsiveness
Lba09g00259	665	684	cis-acting element involved in defense and stress responsiveness
Lba09g02308	1648	1667	cis-acting element involved in defense and stress responsiveness
Lba10g00559	982	1002	cis-acting element involved in defense and stress responsiveness
Lba10g00559	1403	1423	cis-acting element involved in defense and stress responsiveness
Lba10g00559	1464	1484	cis-acting element involved in defense and stress responsiveness
Lba10g00559	1811	1831	cis-acting element involved in defense and stress responsiveness
Lba10g00669	1552	1571	cis-acting element involved in defense and stress responsiveness
Lba10g00671	206	225	cis-acting element involved in defense and stress responsiveness
Lba11g00452	1988	2007	cis-acting element involved in defense and stress responsiveness
Lba11g00732	382	401	cis-acting element involved in defense and stress responsiveness
Lba11g02636	1712	1731	cis-acting element involved in defense and stress responsiveness
Lba11g02636	1815	1834	cis-acting element involved in defense and stress responsiveness
Lba12g01219	355	374	cis-acting element involved in defense and stress responsiveness
Lba12g01219	1159	1178	cis-acting element involved in defense and stress responsiveness
Lba12g01638	408	427	cis-acting element involved in defense and stress responsiveness
Lba12g02127	575	594	cis-acting element involved in defense and stress responsiveness
Lba01g02127	1792	1809	cis-acting element involved in gibberellin-responsiveness
Lba01g02638	1374	1391	cis-acting element involved in gibberellin-responsiveness
Lba01g02638	1473	1490	cis-acting element involved in gibberellin-responsiveness
Lba02g01858	1676	1693	cis-acting element involved in gibberellin-responsiveness
Lba03g00418	610	627	cis-acting element involved in gibberellin-responsiveness
Lba03g01775	169	186	cis-acting element involved in gibberellin-responsiveness
Lba03g02612	1971	1988	cis-acting element involved in gibberellin-responsiveness
Lba04g01329	1222	1239	cis-acting element involved in gibberellin-responsiveness
Lba04g01344	1874	1891	cis-acting element involved in gibberellin-responsiveness
Lba04g02303	722	739	cis-acting element involved in gibberellin-responsiveness
Lba04g02303	1542	1559	cis-acting element involved in gibberellin-responsiveness
Lba04g02388	304	321	cis-acting element involved in gibberellin-responsiveness
Lba04g02789	315	332	cis-acting element involved in gibberellin-responsiveness
Lba04g02789	414	431	cis-acting element involved in gibberellin-responsiveness
Lba04g02789	493	510	cis-acting element involved in gibberellin-responsiveness
Lba04g02789	690	707	cis-acting element involved in gibberellin-responsiveness
Lba04g02789	779	796	cis-acting element involved in gibberellin-responsiveness
Lba04g02789	826	843	cis-acting element involved in gibberellin-responsiveness
Lba04g02789	878	895	cis-acting element involved in gibberellin-responsiveness
Lba06g00627	1063	1080	cis-acting element involved in gibberellin-responsiveness
Lba06g00771	1557	1574	cis-acting element involved in gibberellin-responsiveness
Lba06g00776	1076	1093	cis-acting element involved in gibberellin-responsiveness
Lba06g02816	278	295	cis-acting element involved in gibberellin-responsiveness
Lba06g02817	1410	1427	cis-acting element involved in gibberellin-responsiveness
Lba06g02946	112	129	cis-acting element involved in gibberellin-responsiveness
Lba06g02949	1654	1671	cis-acting element involved in gibberellin-responsiveness
Lba07g00743	703	720	cis-acting element involved in gibberellin-responsiveness
Lba07g00743	708	725	cis-acting element involved in gibberellin-responsiveness
Lba07g00743	756	773	cis-acting element involved in gibberellin-responsiveness
Lba07g00743	819	836	cis-acting element involved in gibberellin-responsiveness
Lba07g00743	824	841	cis-acting element involved in gibberellin-responsiveness
Lba07g00743	834	851	cis-acting element involved in gibberellin-responsiveness
Lba07g00743	859	876	cis-acting element involved in gibberellin-responsiveness
Lba07g00743	875	892	cis-acting element involved in gibberellin-responsiveness
Lba07g00743	898	915	cis-acting element involved in gibberellin-responsiveness
Lba07g00743	1196	1213	cis-acting element involved in gibberellin-responsiveness
Lba07g01560	1801	1818	cis-acting element involved in gibberellin-responsiveness
Lba07g01881	717	734	cis-acting element involved in gibberellin-responsiveness
Lba07g01881	751	768	cis-acting element involved in gibberellin-responsiveness
Lba09g00150	1926	1943	cis-acting element involved in gibberellin-responsiveness
Lba09g01839	1217	1234	cis-acting element involved in gibberellin-responsiveness
Lba09g02130	689	706	cis-acting element involved in gibberellin-responsiveness
Lba10g00669	1501	1518	cis-acting element involved in gibberellin-responsiveness
Lba10g00671	154	171	cis-acting element involved in gibberellin-responsiveness
Lba10g02083	351	368	cis-acting element involved in gibberellin-responsiveness
Lba11g01658	508	525	cis-acting element involved in gibberellin-responsiveness
Lba11g02636	543	560	cis-acting element involved in gibberellin-responsiveness
Lba01g00543	402	418	cis-acting element involved in low-temperature responsiveness
Lba01g00543	924	940	cis-acting element involved in low-temperature responsiveness
Lba01g01071	834	850	cis-acting element involved in low-temperature responsiveness
Lba01g02638	1999	2015	cis-acting element involved in low-temperature responsiveness
Lba02g00268	661	677	cis-acting element involved in low-temperature responsiveness
Lba02g02625	19	35	cis-acting element involved in low-temperature responsiveness
Lba03g00078	768	784	cis-acting element involved in low-temperature responsiveness
Lba03g00078	793	809	cis-acting element involved in low-temperature responsiveness
Lba03g00078	856	872	cis-acting element involved in low-temperature responsiveness
Lba03g00078	891	907	cis-acting element involved in low-temperature responsiveness
Lba03g00078	910	926	cis-acting element involved in low-temperature responsiveness
Lba03g00078	1306	1322	cis-acting element involved in low-temperature responsiveness
Lba03g00078	1337	1353	cis-acting element involved in low-temperature responsiveness
Lba03g00078	1343	1359	cis-acting element involved in low-temperature responsiveness
Lba03g00078	1406	1422	cis-acting element involved in low-temperature responsiveness
Lba03g00078	1441	1457	cis-acting element involved in low-temperature responsiveness
Lba03g00785	1848	1864	cis-acting element involved in low-temperature responsiveness
Lba03g01524	408	424	cis-acting element involved in low-temperature responsiveness
Lba03g01524	742	758	cis-acting element involved in low-temperature responsiveness
Lba03g02458	1406	1422	cis-acting element involved in low-temperature responsiveness
Lba03g02510	693	709	cis-acting element involved in low-temperature responsiveness
Lba03g02510	961	977	cis-acting element involved in low-temperature responsiveness
Lba03g02612	1259	1275	cis-acting element involved in low-temperature responsiveness
Lba04g00599	390	406	cis-acting element involved in low-temperature responsiveness
Lba04g00855	284	300	cis-acting element involved in low-temperature responsiveness
Lba04g00933	981	997	cis-acting element involved in low-temperature responsiveness
Lba04g00933	1893	1909	cis-acting element involved in low-temperature responsiveness
Lba04g00998	326	342	cis-acting element involved in low-temperature responsiveness
Lba04g01329	891	907	cis-acting element involved in low-temperature responsiveness
Lba04g01696	97	113	cis-acting element involved in low-temperature responsiveness
Lba04g01696	1008	1024	cis-acting element involved in low-temperature responsiveness
Lba04g02196	1501	1517	cis-acting element involved in low-temperature responsiveness
Lba04g02303	295	311	cis-acting element involved in low-temperature responsiveness
Lba04g02388	583	599	cis-acting element involved in low-temperature responsiveness
Lba04g02388	815	831	cis-acting element involved in low-temperature responsiveness
Lba04g02388	828	844	cis-acting element involved in low-temperature responsiveness
Lba05g00244	1651	1667	cis-acting element involved in low-temperature responsiveness
Lba05g00244	1683	1699	cis-acting element involved in low-temperature responsiveness
Lba05g00244	1701	1717	cis-acting element involved in low-temperature responsiveness
Lba05g00647	1015	1031	cis-acting element involved in low-temperature responsiveness
Lba05g02196	322	338	cis-acting element involved in low-temperature responsiveness
Lba05g02196	1004	1020	cis-acting element involved in low-temperature responsiveness
Lba05g02197	1626	1642	cis-acting element involved in low-temperature responsiveness
Lba06g00274	1315	1331	cis-acting element involved in low-temperature responsiveness
Lba06g00771	767	783	cis-acting element involved in low-temperature responsiveness
Lba06g00771	1153	1169	cis-acting element involved in low-temperature responsiveness
Lba06g00776	985	1001	cis-acting element involved in low-temperature responsiveness
Lba06g01730	1660	1676	cis-acting element involved in low-temperature responsiveness
Lba06g02431	1553	1569	cis-acting element involved in low-temperature responsiveness
Lba06g02811	1424	1440	cis-acting element involved in low-temperature responsiveness
Lba06g02935	429	445	cis-acting element involved in low-temperature responsiveness
Lba06g02946	1695	1711	cis-acting element involved in low-temperature responsiveness
Lba06g03150	1725	1741	cis-acting element involved in low-temperature responsiveness
Lba06g03262	475	491	cis-acting element involved in low-temperature responsiveness
Lba06g03262	493	509	cis-acting element involved in low-temperature responsiveness
Lba06g03262	735	751	cis-acting element involved in low-temperature responsiveness
Lba07g00743	360	376	cis-acting element involved in low-temperature responsiveness
Lba07g01078	738	754	cis-acting element involved in low-temperature responsiveness
Lba07g01078	1237	1253	cis-acting element involved in low-temperature responsiveness
Lba07g01244	174	190	cis-acting element involved in low-temperature responsiveness
Lba07g01437	512	528	cis-acting element involved in low-temperature responsiveness
Lba07g01884	1171	1187	cis-acting element involved in low-temperature responsiveness
Lba07g01884	1813	1829	cis-acting element involved in low-temperature responsiveness
Lba08g00374	519	535	cis-acting element involved in low-temperature responsiveness
Lba09g00150	121	137	cis-acting element involved in low-temperature responsiveness
Lba09g00167	427	443	cis-acting element involved in low-temperature responsiveness
Lba09g01419	208	224	cis-acting element involved in low-temperature responsiveness
Lba09g01839	1126	1142	cis-acting element involved in low-temperature responsiveness
Lba09g02130	160	176	cis-acting element involved in low-temperature responsiveness
Lba09g02130	1284	1300	cis-acting element involved in low-temperature responsiveness
Lba09g02130	1313	1329	cis-acting element involved in low-temperature responsiveness
Lba09g02159	751	767	cis-acting element involved in low-temperature responsiveness
Lba09g02159	856	872	cis-acting element involved in low-temperature responsiveness
Lba09g02159	1298	1314	cis-acting element involved in low-temperature responsiveness
Lba09g02308	438	454	cis-acting element involved in low-temperature responsiveness
Lba09g02369	595	611	cis-acting element involved in low-temperature responsiveness
Lba09g02369	1112	1128	cis-acting element involved in low-temperature responsiveness
Lba10g00559	1779	1795	cis-acting element involved in low-temperature responsiveness
Lba11g00732	42	58	cis-acting element involved in low-temperature responsiveness
Lba11g01658	1283	1299	cis-acting element involved in low-temperature responsiveness
Lba12g00405	313	329	cis-acting element involved in low-temperature responsiveness
Lba12g01638	1286	1302	cis-acting element involved in low-temperature responsiveness
Lba03g00831	781	802	cis-acting element involved in salicylic acid responsiveness
Lba01g01770	946	965	cis-acting element involved in salicylic acid responsiveness
Lba02g01574	1734	1753	cis-acting element involved in salicylic acid responsiveness
Lba04g00998	909	928	cis-acting element involved in salicylic acid responsiveness
Lba05g00244	1405	1424	cis-acting element involved in salicylic acid responsiveness
Lba05g02485	564	583	cis-acting element involved in salicylic acid responsiveness
Lba05g02485	1060	1079	cis-acting element involved in salicylic acid responsiveness
Lba06g02811	387	406	cis-acting element involved in salicylic acid responsiveness
Lba07g01560	410	429	cis-acting element involved in salicylic acid responsiveness
Lba07g01881	1161	1180	cis-acting element involved in salicylic acid responsiveness
Lba09g01158	1126	1145	cis-acting element involved in salicylic acid responsiveness
Lba09g01419	267	286	cis-acting element involved in salicylic acid responsiveness
Lba10g01791	473	492	cis-acting element involved in salicylic acid responsiveness
Lba11g01658	457	476	cis-acting element involved in salicylic acid responsiveness
Lba12g01638	181	200	cis-acting element involved in salicylic acid responsiveness
Lba01g00543	705	724	cis-acting element involved in salicylic acid responsiveness
Lba01g00847	1761	1780	cis-acting element involved in salicylic acid responsiveness
Lba01g01071	516	535	cis-acting element involved in salicylic acid responsiveness
Lba01g01071	861	880	cis-acting element involved in salicylic acid responsiveness
Lba01g01295	971	990	cis-acting element involved in salicylic acid responsiveness
Lba01g01295	1882	1901	cis-acting element involved in salicylic acid responsiveness
Lba02g00439	336	355	cis-acting element involved in salicylic acid responsiveness
Lba03g00418	1523	1542	cis-acting element involved in salicylic acid responsiveness
Lba03g00785	920	939	cis-acting element involved in salicylic acid responsiveness
Lba03g01775	1381	1400	cis-acting element involved in salicylic acid responsiveness
Lba03g01817	1727	1746	cis-acting element involved in salicylic acid responsiveness
Lba03g02612	1239	1258	cis-acting element involved in salicylic acid responsiveness
Lba04g00126	466	485	cis-acting element involved in salicylic acid responsiveness
Lba04g00126	2002	2021	cis-acting element involved in salicylic acid responsiveness
Lba04g00855	879	898	cis-acting element involved in salicylic acid responsiveness
Lba04g00951	1293	1312	cis-acting element involved in salicylic acid responsiveness
Lba04g00998	42	61	cis-acting element involved in salicylic acid responsiveness
Lba04g00998	116	135	cis-acting element involved in salicylic acid responsiveness
Lba04g01329	1457	1476	cis-acting element involved in salicylic acid responsiveness
Lba04g02303	506	525	cis-acting element involved in salicylic acid responsiveness
Lba04g02392	148	167	cis-acting element involved in salicylic acid responsiveness
Lba04g02392	243	262	cis-acting element involved in salicylic acid responsiveness
Lba04g02392	992	1011	cis-acting element involved in salicylic acid responsiveness
Lba04g02789	722	741	cis-acting element involved in salicylic acid responsiveness
Lba05g00647	136	155	cis-acting element involved in salicylic acid responsiveness
Lba05g00647	530	549	cis-acting element involved in salicylic acid responsiveness
Lba05g02197	1101	1120	cis-acting element involved in salicylic acid responsiveness
Lba05g02485	1968	1987	cis-acting element involved in salicylic acid responsiveness
Lba06g00774	1526	1546	cis-acting element involved in salicylic acid responsiveness
Lba06g00776	1636	1655	cis-acting element involved in salicylic acid responsiveness
Lba06g01299	909	928	cis-acting element involved in salicylic acid responsiveness
Lba06g01730	1575	1594	cis-acting element involved in salicylic acid responsiveness
Lba06g02384	1067	1086	cis-acting element involved in salicylic acid responsiveness
Lba06g02817	1147	1166	cis-acting element involved in salicylic acid responsiveness
Lba06g02935	1521	1540	cis-acting element involved in salicylic acid responsiveness
Lba06g02946	385	404	cis-acting element involved in salicylic acid responsiveness
Lba06g02946	1770	1789	cis-acting element involved in salicylic acid responsiveness
Lba06g03262	685	704	cis-acting element involved in salicylic acid responsiveness
Lba07g01078	836	855	cis-acting element involved in salicylic acid responsiveness
Lba07g01078	1518	1537	cis-acting element involved in salicylic acid responsiveness
Lba07g01244	1046	1065	cis-acting element involved in salicylic acid responsiveness
Lba07g01560	151	170	cis-acting element involved in salicylic acid responsiveness
Lba08g00374	328	347	cis-acting element involved in salicylic acid responsiveness
Lba08g01919	700	719	cis-acting element involved in salicylic acid responsiveness
Lba09g00150	1131	1150	cis-acting element involved in salicylic acid responsiveness
Lba09g01158	505	524	cis-acting element involved in salicylic acid responsiveness
Lba09g01419	1214	1233	cis-acting element involved in salicylic acid responsiveness
Lba09g02095	721	740	cis-acting element involved in salicylic acid responsiveness
Lba09g02130	1734	1753	cis-acting element involved in salicylic acid responsiveness
Lba09g02369	929	948	cis-acting element involved in salicylic acid responsiveness
Lba10g00559	466	485	cis-acting element involved in salicylic acid responsiveness
Lba10g00561	706	725	cis-acting element involved in salicylic acid responsiveness
Lba10g00561	1202	1221	cis-acting element involved in salicylic acid responsiveness
Lba10g00669	425	444	cis-acting element involved in salicylic acid responsiveness
Lba10g00669	1592	1611	cis-acting element involved in salicylic acid responsiveness
Lba10g00669	1654	1673	cis-acting element involved in salicylic acid responsiveness
Lba10g00671	246	265	cis-acting element involved in salicylic acid responsiveness
Lba10g00671	307	326	cis-acting element involved in salicylic acid responsiveness
Lba10g02083	1873	1892	cis-acting element involved in salicylic acid responsiveness
Lba11g00732	2005	2024	cis-acting element involved in salicylic acid responsiveness
Lba11g02636	730	749	cis-acting element involved in salicylic acid responsiveness
Lba11g02636	1729	1748	cis-acting element involved in salicylic acid responsiveness
Lba12g00405	438	457	cis-acting element involved in salicylic acid responsiveness
Lba12g01219	1242	1261	cis-acting element involved in salicylic acid responsiveness
Lba12g02822	351	370	cis-acting element involved in salicylic acid responsiveness
Lba01g00543	194	209	cis-acting element involved in the abscisic acid responsiveness
Lba01g00543	676	692	cis-acting element involved in the abscisic acid responsiveness
Lba01g00543	677	692	cis-acting element involved in the abscisic acid responsiveness
Lba01g00543	1165	1180	cis-acting element involved in the abscisic acid responsiveness
Lba01g00698	363	378	cis-acting element involved in the abscisic acid responsiveness
Lba01g00698	600	615	cis-acting element involved in the abscisic acid responsiveness
Lba01g00698	806	821	cis-acting element involved in the abscisic acid responsiveness
Lba01g00698	1311	1326	cis-acting element involved in the abscisic acid responsiveness
Lba01g00698	1390	1405	cis-acting element involved in the abscisic acid responsiveness
Lba01g00698	1520	1535	cis-acting element involved in the abscisic acid responsiveness
Lba01g00698	1786	1801	cis-acting element involved in the abscisic acid responsiveness
Lba01g00698	1912	1928	cis-acting element involved in the abscisic acid responsiveness
Lba01g00698	1913	1928	cis-acting element involved in the abscisic acid responsiveness
Lba01g00793	254	269	cis-acting element involved in the abscisic acid responsiveness
Lba01g00793	332	347	cis-acting element involved in the abscisic acid responsiveness
Lba01g00793	1638	1655	cis-acting element involved in the abscisic acid responsiveness
Lba01g00847	808	823	cis-acting element involved in the abscisic acid responsiveness
Lba01g01071	503	519	cis-acting element involved in the abscisic acid responsiveness
Lba01g01071	504	519	cis-acting element involved in the abscisic acid responsiveness
Lba01g01071	1576	1591	cis-acting element involved in the abscisic acid responsiveness
Lba01g01770	1102	1117	cis-acting element involved in the abscisic acid responsiveness
Lba01g02127	1895	1910	cis-acting element involved in the abscisic acid responsiveness
Lba01g02638	78	94	cis-acting element involved in the abscisic acid responsiveness
Lba01g02638	79	94	cis-acting element involved in the abscisic acid responsiveness
Lba01g02638	1162	1177	cis-acting element involved in the abscisic acid responsiveness
Lba01g02638	1340	1355	cis-acting element involved in the abscisic acid responsiveness
Lba02g00268	1030	1046	cis-acting element involved in the abscisic acid responsiveness
Lba02g00268	1031	1046	cis-acting element involved in the abscisic acid responsiveness
Lba02g00439	1632	1647	cis-acting element involved in the abscisic acid responsiveness
Lba02g01574	767	783	cis-acting element involved in the abscisic acid responsiveness
Lba02g01574	768	783	cis-acting element involved in the abscisic acid responsiveness
Lba02g01858	606	622	cis-acting element involved in the abscisic acid responsiveness
Lba02g01858	607	622	cis-acting element involved in the abscisic acid responsiveness
Lba02g02625	1147	1163	cis-acting element involved in the abscisic acid responsiveness
Lba02g02625	1148	1163	cis-acting element involved in the abscisic acid responsiveness
Lba02g02625	1183	1198	cis-acting element involved in the abscisic acid responsiveness
Lba02g02625	1236	1251	cis-acting element involved in the abscisic acid responsiveness
Lba03g00078	1900	1917	cis-acting element involved in the abscisic acid responsiveness
Lba03g00414	125	140	cis-acting element involved in the abscisic acid responsiveness
Lba03g00414	382	398	cis-acting element involved in the abscisic acid responsiveness
Lba03g00414	383	398	cis-acting element involved in the abscisic acid responsiveness
Lba03g00414	440	456	cis-acting element involved in the abscisic acid responsiveness
Lba03g00414	441	456	cis-acting element involved in the abscisic acid responsiveness
Lba03g00414	945	961	cis-acting element involved in the abscisic acid responsiveness
Lba03g00414	946	961	cis-acting element involved in the abscisic acid responsiveness
Lba03g00414	954	971	cis-acting element involved in the abscisic acid responsiveness
Lba03g00418	1222	1237	cis-acting element involved in the abscisic acid responsiveness
Lba03g00785	418	434	cis-acting element involved in the abscisic acid responsiveness
Lba03g00785	419	434	cis-acting element involved in the abscisic acid responsiveness
Lba03g00831	163	178	cis-acting element involved in the abscisic acid responsiveness
Lba03g00831	1039	1054	cis-acting element involved in the abscisic acid responsiveness
Lba03g01524	300	315	cis-acting element involved in the abscisic acid responsiveness
Lba03g01524	1255	1270	cis-acting element involved in the abscisic acid responsiveness
Lba03g01775	1809	1824	cis-acting element involved in the abscisic acid responsiveness
Lba03g01817	871	886	cis-acting element involved in the abscisic acid responsiveness
Lba03g01817	1668	1683	cis-acting element involved in the abscisic acid responsiveness
Lba03g01987	1194	1209	cis-acting element involved in the abscisic acid responsiveness
Lba03g02458	2001	2016	cis-acting element involved in the abscisic acid responsiveness
Lba03g02510	1764	1779	cis-acting element involved in the abscisic acid responsiveness
Lba03g02510	1772	1787	cis-acting element involved in the abscisic acid responsiveness
Lba04g00126	204	219	cis-acting element involved in the abscisic acid responsiveness
Lba04g00599	266	282	cis-acting element involved in the abscisic acid responsiveness
Lba04g00599	267	282	cis-acting element involved in the abscisic acid responsiveness
Lba04g00599	937	952	cis-acting element involved in the abscisic acid responsiveness
Lba04g00599	1600	1615	cis-acting element involved in the abscisic acid responsiveness
Lba04g00855	776	792	cis-acting element involved in the abscisic acid responsiveness
Lba04g00855	777	792	cis-acting element involved in the abscisic acid responsiveness
Lba04g00855	1786	1802	cis-acting element involved in the abscisic acid responsiveness
Lba04g00855	1787	1802	cis-acting element involved in the abscisic acid responsiveness
Lba04g00907	986	1001	cis-acting element involved in the abscisic acid responsiveness
Lba04g00907	1925	1941	cis-acting element involved in the abscisic acid responsiveness
Lba04g00907	1926	1941	cis-acting element involved in the abscisic acid responsiveness
Lba04g00933	118	133	cis-acting element involved in the abscisic acid responsiveness
Lba04g00933	546	561	cis-acting element involved in the abscisic acid responsiveness
Lba04g00933	642	658	cis-acting element involved in the abscisic acid responsiveness
Lba04g00933	643	658	cis-acting element involved in the abscisic acid responsiveness
Lba04g01329	619	634	cis-acting element involved in the abscisic acid responsiveness
Lba04g01329	1250	1265	cis-acting element involved in the abscisic acid responsiveness
Lba04g01329	1729	1744	cis-acting element involved in the abscisic acid responsiveness
Lba04g01344	161	177	cis-acting element involved in the abscisic acid responsiveness
Lba04g01344	162	177	cis-acting element involved in the abscisic acid responsiveness
Lba04g01344	491	506	cis-acting element involved in the abscisic acid responsiveness
Lba04g01344	926	941	cis-acting element involved in the abscisic acid responsiveness
Lba04g01696	1318	1333	cis-acting element involved in the abscisic acid responsiveness
Lba04g01813	487	502	cis-acting element involved in the abscisic acid responsiveness
Lba04g01813	1877	1892	cis-acting element involved in the abscisic acid responsiveness
Lba04g01813	1941	1956	cis-acting element involved in the abscisic acid responsiveness
Lba04g02196	1306	1321	cis-acting element involved in the abscisic acid responsiveness
Lba04g02388	491	506	cis-acting element involved in the abscisic acid responsiveness
Lba04g02789	2000	2015	cis-acting element involved in the abscisic acid responsiveness
Lba05g00193	462	477	cis-acting element involved in the abscisic acid responsiveness
Lba05g00193	847	862	cis-acting element involved in the abscisic acid responsiveness
Lba05g00244	346	361	cis-acting element involved in the abscisic acid responsiveness
Lba05g02196	659	674	cis-acting element involved in the abscisic acid responsiveness
Lba05g02196	1179	1194	cis-acting element involved in the abscisic acid responsiveness
Lba05g02196	1256	1273	cis-acting element involved in the abscisic acid responsiveness
Lba05g02485	1184	1199	cis-acting element involved in the abscisic acid responsiveness
Lba05g02485	1446	1461	cis-acting element involved in the abscisic acid responsiveness
Lba06g00274	60	76	cis-acting element involved in the abscisic acid responsiveness
Lba06g00274	61	76	cis-acting element involved in the abscisic acid responsiveness
Lba06g00274	1208	1223	cis-acting element involved in the abscisic acid responsiveness
Lba06g00274	1656	1671	cis-acting element involved in the abscisic acid responsiveness
Lba06g00771	158	173	cis-acting element involved in the abscisic acid responsiveness
Lba06g00774	355	371	cis-acting element involved in the abscisic acid responsiveness
Lba06g00774	356	371	cis-acting element involved in the abscisic acid responsiveness
Lba06g01299	235	250	cis-acting element involved in the abscisic acid responsiveness
Lba06g01299	750	765	cis-acting element involved in the abscisic acid responsiveness
Lba06g01730	1261	1278	cis-acting element involved in the abscisic acid responsiveness
Lba06g01730	1675	1690	cis-acting element involved in the abscisic acid responsiveness
Lba06g02384	842	857	cis-acting element involved in the abscisic acid responsiveness
Lba06g02431	1005	1020	cis-acting element involved in the abscisic acid responsiveness
Lba06g02811	1013	1028	cis-acting element involved in the abscisic acid responsiveness
Lba06g02816	21	37	cis-acting element involved in the abscisic acid responsiveness
Lba06g02816	22	37	cis-acting element involved in the abscisic acid responsiveness
Lba06g02816	1927	1942	cis-acting element involved in the abscisic acid responsiveness
Lba06g02817	1276	1291	cis-acting element involved in the abscisic acid responsiveness
Lba06g02817	1407	1422	cis-acting element involved in the abscisic acid responsiveness
Lba06g02817	1685	1700	cis-acting element involved in the abscisic acid responsiveness
Lba06g02932	959	975	cis-acting element involved in the abscisic acid responsiveness
Lba06g02932	960	975	cis-acting element involved in the abscisic acid responsiveness
Lba06g02932	1698	1713	cis-acting element involved in the abscisic acid responsiveness
Lba06g02935	420	435	cis-acting element involved in the abscisic acid responsiveness
Lba06g02935	590	605	cis-acting element involved in the abscisic acid responsiveness
Lba06g02935	786	801	cis-acting element involved in the abscisic acid responsiveness
Lba06g02935	1335	1350	cis-acting element involved in the abscisic acid responsiveness
Lba06g02935	1676	1692	cis-acting element involved in the abscisic acid responsiveness
Lba06g02935	1677	1692	cis-acting element involved in the abscisic acid responsiveness
Lba06g02945	1395	1410	cis-acting element involved in the abscisic acid responsiveness
Lba06g02945	1461	1476	cis-acting element involved in the abscisic acid responsiveness
Lba06g03150	1367	1382	cis-acting element involved in the abscisic acid responsiveness
Lba06g03150	1811	1826	cis-acting element involved in the abscisic acid responsiveness
Lba06g03262	715	732	cis-acting element involved in the abscisic acid responsiveness
Lba06g03262	880	895	cis-acting element involved in the abscisic acid responsiveness
Lba07g00092	603	619	cis-acting element involved in the abscisic acid responsiveness
Lba07g00092	604	619	cis-acting element involved in the abscisic acid responsiveness
Lba07g00743	1306	1321	cis-acting element involved in the abscisic acid responsiveness
Lba07g01078	1811	1826	cis-acting element involved in the abscisic acid responsiveness
Lba07g01244	998	1014	cis-acting element involved in the abscisic acid responsiveness
Lba07g01244	999	1014	cis-acting element involved in the abscisic acid responsiveness
Lba07g01437	526	541	cis-acting element involved in the abscisic acid responsiveness
Lba07g01560	78	93	cis-acting element involved in the abscisic acid responsiveness
Lba07g01560	1275	1290	cis-acting element involved in the abscisic acid responsiveness
Lba07g01560	1875	1890	cis-acting element involved in the abscisic acid responsiveness
Lba07g01881	262	277	cis-acting element involved in the abscisic acid responsiveness
Lba07g01881	1837	1852	cis-acting element involved in the abscisic acid responsiveness
Lba07g01884	764	779	cis-acting element involved in the abscisic acid responsiveness
Lba07g01884	833	848	cis-acting element involved in the abscisic acid responsiveness
Lba07g01884	879	895	cis-acting element involved in the abscisic acid responsiveness
Lba07g01884	880	895	cis-acting element involved in the abscisic acid responsiveness
Lba07g01884	971	986	cis-acting element involved in the abscisic acid responsiveness
Lba07g01884	1244	1259	cis-acting element involved in the abscisic acid responsiveness
Lba07g01884	1610	1625	cis-acting element involved in the abscisic acid responsiveness
Lba08g01953	1100	1115	cis-acting element involved in the abscisic acid responsiveness
Lba08g01953	1217	1232	cis-acting element involved in the abscisic acid responsiveness
Lba08g01953	1564	1580	cis-acting element involved in the abscisic acid responsiveness
Lba08g01953	1565	1580	cis-acting element involved in the abscisic acid responsiveness
Lba09g00167	896	911	cis-acting element involved in the abscisic acid responsiveness
Lba09g00167	1304	1319	cis-acting element involved in the abscisic acid responsiveness
Lba09g00259	350	366	cis-acting element involved in the abscisic acid responsiveness
Lba09g00259	351	366	cis-acting element involved in the abscisic acid responsiveness
Lba09g01419	1055	1070	cis-acting element involved in the abscisic acid responsiveness
Lba09g01421	1835	1851	cis-acting element involved in the abscisic acid responsiveness
Lba09g01421	1836	1851	cis-acting element involved in the abscisic acid responsiveness
Lba09g01423	145	160	cis-acting element involved in the abscisic acid responsiveness
Lba09g01839	1446	1461	cis-acting element involved in the abscisic acid responsiveness
Lba09g02095	165	180	cis-acting element involved in the abscisic acid responsiveness
Lba09g02095	545	560	cis-acting element involved in the abscisic acid responsiveness
Lba09g02095	1015	1030	cis-acting element involved in the abscisic acid responsiveness
Lba09g02130	91	106	cis-acting element involved in the abscisic acid responsiveness
Lba09g02130	573	588	cis-acting element involved in the abscisic acid responsiveness
Lba09g02130	1092	1108	cis-acting element involved in the abscisic acid responsiveness
Lba09g02130	1093	1108	cis-acting element involved in the abscisic acid responsiveness
Lba09g02159	198	213	cis-acting element involved in the abscisic acid responsiveness
Lba09g02159	1728	1743	cis-acting element involved in the abscisic acid responsiveness
Lba09g02308	1712	1727	cis-acting element involved in the abscisic acid responsiveness
Lba09g02308	1725	1740	cis-acting element involved in the abscisic acid responsiveness
Lba09g02308	1813	1828	cis-acting element involved in the abscisic acid responsiveness
Lba09g02454	88	105	cis-acting element involved in the abscisic acid responsiveness
Lba09g02454	136	151	cis-acting element involved in the abscisic acid responsiveness
Lba09g02454	1258	1273	cis-acting element involved in the abscisic acid responsiveness
Lba09g02454	1744	1759	cis-acting element involved in the abscisic acid responsiveness
Lba09g02454	1769	1784	cis-acting element involved in the abscisic acid responsiveness
Lba09g02454	1985	2001	cis-acting element involved in the abscisic acid responsiveness
Lba09g02454	1986	2001	cis-acting element involved in the abscisic acid responsiveness
Lba10g00559	827	842	cis-acting element involved in the abscisic acid responsiveness
Lba10g00561	311	326	cis-acting element involved in the abscisic acid responsiveness
Lba10g00561	322	337	cis-acting element involved in the abscisic acid responsiveness
Lba10g00561	785	800	cis-acting element involved in the abscisic acid responsiveness
Lba10g00561	1253	1268	cis-acting element involved in the abscisic acid responsiveness
Lba10g00669	470	485	cis-acting element involved in the abscisic acid responsiveness
Lba10g00669	597	612	cis-acting element involved in the abscisic acid responsiveness
Lba10g00669	1080	1095	cis-acting element involved in the abscisic acid responsiveness
Lba10g00669	1469	1484	cis-acting element involved in the abscisic acid responsiveness
Lba10g00671	122	137	cis-acting element involved in the abscisic acid responsiveness
Lba10g00671	547	564	cis-acting element involved in the abscisic acid responsiveness
Lba10g00671	1762	1777	cis-acting element involved in the abscisic acid responsiveness
Lba10g01667	246	261	cis-acting element involved in the abscisic acid responsiveness
Lba10g01667	1466	1481	cis-acting element involved in the abscisic acid responsiveness
Lba10g01667	1932	1947	cis-acting element involved in the abscisic acid responsiveness
Lba10g01791	225	241	cis-acting element involved in the abscisic acid responsiveness
Lba10g01791	226	241	cis-acting element involved in the abscisic acid responsiveness
Lba10g02083	971	987	cis-acting element involved in the abscisic acid responsiveness
Lba10g02083	972	987	cis-acting element involved in the abscisic acid responsiveness
Lba10g02083	1020	1035	cis-acting element involved in the abscisic acid responsiveness
Lba11g00365	1866	1881	cis-acting element involved in the abscisic acid responsiveness
Lba11g00365	1890	1905	cis-acting element involved in the abscisic acid responsiveness
Lba11g00452	485	500	cis-acting element involved in the abscisic acid responsiveness
Lba11g00452	574	589	cis-acting element involved in the abscisic acid responsiveness
Lba11g00452	1448	1464	cis-acting element involved in the abscisic acid responsiveness
Lba11g00452	1449	1464	cis-acting element involved in the abscisic acid responsiveness
Lba11g00732	677	692	cis-acting element involved in the abscisic acid responsiveness
Lba11g01658	242	257	cis-acting element involved in the abscisic acid responsiveness
Lba11g02636	123	139	cis-acting element involved in the abscisic acid responsiveness
Lba11g02636	124	139	cis-acting element involved in the abscisic acid responsiveness
Lba11g02636	711	726	cis-acting element involved in the abscisic acid responsiveness
Lba12g00405	952	967	cis-acting element involved in the abscisic acid responsiveness
Lba12g00405	1384	1399	cis-acting element involved in the abscisic acid responsiveness
Lba12g00819	1702	1719	cis-acting element involved in the abscisic acid responsiveness
Lba12g01219	473	488	cis-acting element involved in the abscisic acid responsiveness
Lba12g01219	1356	1371	cis-acting element involved in the abscisic acid responsiveness
Lba12g01219	1893	1908	cis-acting element involved in the abscisic acid responsiveness
Lba12g01638	1382	1397	cis-acting element involved in the abscisic acid responsiveness
Lba12g02127	1826	1841	cis-acting element involved in the abscisic acid responsiveness
Lba04g01813	485	504	cis-acting element involved in the abscisic acid responsiveness
Lba06g01730	1673	1692	cis-acting element involved in the abscisic acid responsiveness
Lba06g02811	909	928	cis-acting element involved in the abscisic acid responsiveness
Lba06g02935	1674	1693	cis-acting element involved in the abscisic acid responsiveness
Lba07g00092	601	620	cis-acting element involved in the abscisic acid responsiveness
Lba09g02130	1090	1109	cis-acting element involved in the abscisic acid responsiveness
Lba10g01667	1463	1482	cis-acting element involved in the abscisic acid responsiveness
Lba11g00452	1446	1465	cis-acting element involved in the abscisic acid responsiveness
Lba12g00819	1279	1298	cis-acting element involved in the abscisic acid responsiveness
Lba12g01219	1891	1910	cis-acting element involved in the abscisic acid responsiveness
Lba06g00627	489	508	cis-acting element involved in the abscisic acid responsiveness
Lba06g01299	496	515	cis-acting element involved in the abscisic acid responsiveness
Lba06g01299	746	766	cis-acting element involved in the abscisic acid responsiveness
Lba06g01299	749	767	cis-acting element involved in the abscisic acid responsiveness
Lba07g01437	525	543	cis-acting element involved in the abscisic acid responsiveness
Lba08g01953	1215	1233	cis-acting element involved in the abscisic acid responsiveness
Lba09g01419	802	821	cis-acting element involved in the abscisic acid responsiveness
Lba09g01419	1051	1071	cis-acting element involved in the abscisic acid responsiveness
Lba09g01419	1054	1072	cis-acting element involved in the abscisic acid responsiveness
Lba10g01791	223	242	cis-acting element involved in the abscisic acid responsiveness
Lba01g01071	501	520	cis-acting element involved in the abscisic acid responsiveness
Lba02g00268	1028	1047	cis-acting element involved in the abscisic acid responsiveness
Lba03g00414	380	399	cis-acting element involved in the abscisic acid responsiveness
Lba03g00414	438	457	cis-acting element involved in the abscisic acid responsiveness
Lba04g00933	640	659	cis-acting element involved in the abscisic acid responsiveness
Lba06g00774	353	372	cis-acting element involved in the abscisic acid responsiveness
Lba06g02811	597	616	cis-acting element involved in the abscisic acid responsiveness
Lba09g01421	1833	1852	cis-acting element involved in the abscisic acid responsiveness
Lba09g02130	351	370	cis-acting element involved in the abscisic acid responsiveness
Lba10g02083	969	988	cis-acting element involved in the abscisic acid responsiveness
Lba11g02636	121	140	cis-acting element involved in the abscisic acid responsiveness
Lba01g00698	1274	1290	cis-acting regulatory element
Lba01g00698	1645	1661	cis-acting regulatory element
Lba01g01295	1689	1705	cis-acting regulatory element
Lba01g01770	641	657	cis-acting regulatory element
Lba02g01858	21	37	cis-acting regulatory element
Lba03g01775	1676	1692	cis-acting regulatory element
Lba03g01817	1197	1213	cis-acting regulatory element
Lba03g02510	1437	1453	cis-acting regulatory element
Lba04g00126	148	164	cis-acting regulatory element
Lba04g01329	77	93	cis-acting regulatory element
Lba04g01344	441	457	cis-acting regulatory element
Lba04g01344	631	647	cis-acting regulatory element
Lba04g02392	861	877	cis-acting regulatory element
Lba04g02716	319	335	cis-acting regulatory element
Lba05g02485	356	372	cis-acting regulatory element
Lba06g00771	106	122	cis-acting regulatory element
Lba06g01730	1903	1919	cis-acting regulatory element
Lba06g03150	1665	1681	cis-acting regulatory element
Lba09g01421	100	116	cis-acting regulatory element
Lba09g02095	272	288	cis-acting regulatory element
Lba09g02308	570	586	cis-acting regulatory element
Lba09g02308	574	590	cis-acting regulatory element
Lba10g01667	1485	1501	cis-acting regulatory element
Lba12g02127	719	735	cis-acting regulatory element
Lba03g00831	1218	1238	cis-acting regulatory element
Lba04g02716	600	620	cis-acting regulatory element
Lba06g01730	1863	1884	cis-acting regulatory element
Lba01g00698	1212	1228	cis-acting regulatory element essential for the anaerobic induction
Lba01g00793	982	998	cis-acting regulatory element essential for the anaerobic induction
Lba01g00793	1202	1218	cis-acting regulatory element essential for the anaerobic induction
Lba01g00847	562	578	cis-acting regulatory element essential for the anaerobic induction
Lba01g00847	1659	1675	cis-acting regulatory element essential for the anaerobic induction
Lba01g00847	1808	1824	cis-acting regulatory element essential for the anaerobic induction
Lba01g01295	1084	1100	cis-acting regulatory element essential for the anaerobic induction
Lba01g01770	452	468	cis-acting regulatory element essential for the anaerobic induction
Lba01g01770	1168	1184	cis-acting regulatory element essential for the anaerobic induction
Lba01g01770	1368	1384	cis-acting regulatory element essential for the anaerobic induction
Lba01g01770	1842	1858	cis-acting regulatory element essential for the anaerobic induction
Lba01g02638	1663	1679	cis-acting regulatory element essential for the anaerobic induction
Lba01g02638	1932	1948	cis-acting regulatory element essential for the anaerobic induction
Lba02g00268	631	647	cis-acting regulatory element essential for the anaerobic induction
Lba02g00268	1831	1847	cis-acting regulatory element essential for the anaerobic induction
Lba02g01574	901	917	cis-acting regulatory element essential for the anaerobic induction
Lba02g01574	1934	1950	cis-acting regulatory element essential for the anaerobic induction
Lba02g01858	94	110	cis-acting regulatory element essential for the anaerobic induction
Lba02g01858	377	393	cis-acting regulatory element essential for the anaerobic induction
Lba02g01858	425	441	cis-acting regulatory element essential for the anaerobic induction
Lba02g01858	1387	1403	cis-acting regulatory element essential for the anaerobic induction
Lba02g02625	1284	1300	cis-acting regulatory element essential for the anaerobic induction
Lba03g00078	349	365	cis-acting regulatory element essential for the anaerobic induction
Lba03g00078	558	574	cis-acting regulatory element essential for the anaerobic induction
Lba03g00414	935	951	cis-acting regulatory element essential for the anaerobic induction
Lba03g00418	440	456	cis-acting regulatory element essential for the anaerobic induction
Lba03g00418	551	567	cis-acting regulatory element essential for the anaerobic induction
Lba03g00831	731	747	cis-acting regulatory element essential for the anaerobic induction
Lba03g00831	1281	1297	cis-acting regulatory element essential for the anaerobic induction
Lba03g01524	1221	1237	cis-acting regulatory element essential for the anaerobic induction
Lba03g01524	1915	1931	cis-acting regulatory element essential for the anaerobic induction
Lba03g01775	556	572	cis-acting regulatory element essential for the anaerobic induction
Lba03g01817	1233	1249	cis-acting regulatory element essential for the anaerobic induction
Lba03g01817	1949	1965	cis-acting regulatory element essential for the anaerobic induction
Lba03g01987	1166	1182	cis-acting regulatory element essential for the anaerobic induction
Lba03g01987	1212	1228	cis-acting regulatory element essential for the anaerobic induction
Lba03g01987	1314	1330	cis-acting regulatory element essential for the anaerobic induction
Lba03g02458	1045	1061	cis-acting regulatory element essential for the anaerobic induction
Lba03g02458	1483	1499	cis-acting regulatory element essential for the anaerobic induction
Lba03g02458	1584	1600	cis-acting regulatory element essential for the anaerobic induction
Lba03g02458	1737	1753	cis-acting regulatory element essential for the anaerobic induction
Lba03g02510	1992	2008	cis-acting regulatory element essential for the anaerobic induction
Lba03g02612	405	421	cis-acting regulatory element essential for the anaerobic induction
Lba03g02612	1746	1762	cis-acting regulatory element essential for the anaerobic induction
Lba04g00126	787	803	cis-acting regulatory element essential for the anaerobic induction
Lba04g00126	876	892	cis-acting regulatory element essential for the anaerobic induction
Lba04g00599	1280	1296	cis-acting regulatory element essential for the anaerobic induction
Lba04g00907	103	119	cis-acting regulatory element essential for the anaerobic induction
Lba04g00907	403	419	cis-acting regulatory element essential for the anaerobic induction
Lba04g00907	442	458	cis-acting regulatory element essential for the anaerobic induction
Lba04g00907	503	519	cis-acting regulatory element essential for the anaerobic induction
Lba04g00907	551	567	cis-acting regulatory element essential for the anaerobic induction
Lba04g00907	583	599	cis-acting regulatory element essential for the anaerobic induction
Lba04g00933	434	450	cis-acting regulatory element essential for the anaerobic induction
Lba04g00951	142	158	cis-acting regulatory element essential for the anaerobic induction
Lba04g00951	360	376	cis-acting regulatory element essential for the anaerobic induction
Lba04g00951	1831	1847	cis-acting regulatory element essential for the anaerobic induction
Lba04g01329	135	151	cis-acting regulatory element essential for the anaerobic induction
Lba04g01813	583	599	cis-acting regulatory element essential for the anaerobic induction
Lba04g01813	1773	1789	cis-acting regulatory element essential for the anaerobic induction
Lba04g02303	1965	1981	cis-acting regulatory element essential for the anaerobic induction
Lba04g02388	311	327	cis-acting regulatory element essential for the anaerobic induction
Lba04g02388	609	625	cis-acting regulatory element essential for the anaerobic induction
Lba04g02388	1468	1484	cis-acting regulatory element essential for the anaerobic induction
Lba04g02388	1504	1520	cis-acting regulatory element essential for the anaerobic induction
Lba04g02716	367	383	cis-acting regulatory element essential for the anaerobic induction
Lba04g02716	1694	1710	cis-acting regulatory element essential for the anaerobic induction
Lba04g02789	613	629	cis-acting regulatory element essential for the anaerobic induction
Lba04g02789	643	659	cis-acting regulatory element essential for the anaerobic induction
Lba04g02789	901	917	cis-acting regulatory element essential for the anaerobic induction
Lba04g02789	1958	1974	cis-acting regulatory element essential for the anaerobic induction
Lba05g02196	1161	1177	cis-acting regulatory element essential for the anaerobic induction
Lba05g02485	845	861	cis-acting regulatory element essential for the anaerobic induction
Lba06g00203	1844	1860	cis-acting regulatory element essential for the anaerobic induction
Lba06g00274	883	899	cis-acting regulatory element essential for the anaerobic induction
Lba06g00274	1297	1313	cis-acting regulatory element essential for the anaerobic induction
Lba06g00771	1798	1814	cis-acting regulatory element essential for the anaerobic induction
Lba06g00774	1424	1440	cis-acting regulatory element essential for the anaerobic induction
Lba06g01299	58	74	cis-acting regulatory element essential for the anaerobic induction
Lba06g01299	152	168	cis-acting regulatory element essential for the anaerobic induction
Lba06g01730	1304	1320	cis-acting regulatory element essential for the anaerobic induction
Lba06g01730	1713	1729	cis-acting regulatory element essential for the anaerobic induction
Lba06g02384	1408	1424	cis-acting regulatory element essential for the anaerobic induction
Lba06g02431	357	373	cis-acting regulatory element essential for the anaerobic induction
Lba06g02431	705	721	cis-acting regulatory element essential for the anaerobic induction
Lba06g02811	299	315	cis-acting regulatory element essential for the anaerobic induction
Lba06g02816	377	393	cis-acting regulatory element essential for the anaerobic induction
Lba06g02816	441	457	cis-acting regulatory element essential for the anaerobic induction
Lba06g02816	585	601	cis-acting regulatory element essential for the anaerobic induction
Lba06g02816	1152	1168	cis-acting regulatory element essential for the anaerobic induction
Lba06g02816	1817	1833	cis-acting regulatory element essential for the anaerobic induction
Lba06g02817	514	530	cis-acting regulatory element essential for the anaerobic induction
Lba06g02932	96	112	cis-acting regulatory element essential for the anaerobic induction
Lba06g02932	164	180	cis-acting regulatory element essential for the anaerobic induction
Lba06g02932	776	792	cis-acting regulatory element essential for the anaerobic induction
Lba06g02932	1408	1424	cis-acting regulatory element essential for the anaerobic induction
Lba06g02932	1845	1861	cis-acting regulatory element essential for the anaerobic induction
Lba06g02932	1979	1995	cis-acting regulatory element essential for the anaerobic induction
Lba06g02935	196	212	cis-acting regulatory element essential for the anaerobic induction
Lba06g02935	279	295	cis-acting regulatory element essential for the anaerobic induction
Lba06g02935	1987	2003	cis-acting regulatory element essential for the anaerobic induction
Lba06g02945	110	126	cis-acting regulatory element essential for the anaerobic induction
Lba06g02946	1613	1629	cis-acting regulatory element essential for the anaerobic induction
Lba06g02949	1216	1232	cis-acting regulatory element essential for the anaerobic induction
Lba06g02949	1221	1237	cis-acting regulatory element essential for the anaerobic induction
Lba06g02949	1226	1242	cis-acting regulatory element essential for the anaerobic induction
Lba06g02949	1256	1272	cis-acting regulatory element essential for the anaerobic induction
Lba06g02949	1261	1277	cis-acting regulatory element essential for the anaerobic induction
Lba06g02949	1732	1748	cis-acting regulatory element essential for the anaerobic induction
Lba06g02949	1742	1758	cis-acting regulatory element essential for the anaerobic induction
Lba06g02949	1747	1763	cis-acting regulatory element essential for the anaerobic induction
Lba06g02949	1782	1798	cis-acting regulatory element essential for the anaerobic induction
Lba06g03150	361	377	cis-acting regulatory element essential for the anaerobic induction
Lba06g03150	737	753	cis-acting regulatory element essential for the anaerobic induction
Lba07g00743	1079	1095	cis-acting regulatory element essential for the anaerobic induction
Lba07g00743	1699	1715	cis-acting regulatory element essential for the anaerobic induction
Lba08g00374	325	341	cis-acting regulatory element essential for the anaerobic induction
Lba08g01919	634	650	cis-acting regulatory element essential for the anaerobic induction
Lba08g01919	1114	1130	cis-acting regulatory element essential for the anaerobic induction
Lba08g01953	595	611	cis-acting regulatory element essential for the anaerobic induction
Lba09g00019	1557	1573	cis-acting regulatory element essential for the anaerobic induction
Lba09g00150	1128	1144	cis-acting regulatory element essential for the anaerobic induction
Lba09g00150	1774	1790	cis-acting regulatory element essential for the anaerobic induction
Lba09g00167	437	453	cis-acting regulatory element essential for the anaerobic induction
Lba09g00167	481	497	cis-acting regulatory element essential for the anaerobic induction
Lba09g00167	528	544	cis-acting regulatory element essential for the anaerobic induction
Lba09g00167	972	988	cis-acting regulatory element essential for the anaerobic induction
Lba09g00167	982	998	cis-acting regulatory element essential for the anaerobic induction
Lba09g00167	1013	1029	cis-acting regulatory element essential for the anaerobic induction
Lba09g00167	1018	1034	cis-acting regulatory element essential for the anaerobic induction
Lba09g00167	1024	1040	cis-acting regulatory element essential for the anaerobic induction
Lba09g00259	218	234	cis-acting regulatory element essential for the anaerobic induction
Lba09g00259	274	290	cis-acting regulatory element essential for the anaerobic induction
Lba09g00259	304	320	cis-acting regulatory element essential for the anaerobic induction
Lba09g01158	1338	1354	cis-acting regulatory element essential for the anaerobic induction
Lba09g01158	1534	1550	cis-acting regulatory element essential for the anaerobic induction
Lba09g01158	1600	1616	cis-acting regulatory element essential for the anaerobic induction
Lba09g01419	166	182	cis-acting regulatory element essential for the anaerobic induction
Lba09g01419	382	398	cis-acting regulatory element essential for the anaerobic induction
Lba09g01421	647	663	cis-acting regulatory element essential for the anaerobic induction
Lba09g01421	697	713	cis-acting regulatory element essential for the anaerobic induction
Lba09g01423	356	372	cis-acting regulatory element essential for the anaerobic induction
Lba09g01423	929	945	cis-acting regulatory element essential for the anaerobic induction
Lba09g01839	1364	1380	cis-acting regulatory element essential for the anaerobic induction
Lba09g01839	1398	1414	cis-acting regulatory element essential for the anaerobic induction
Lba09g02130	102	118	cis-acting regulatory element essential for the anaerobic induction
Lba09g02130	680	696	cis-acting regulatory element essential for the anaerobic induction
Lba09g02130	845	861	cis-acting regulatory element essential for the anaerobic induction
Lba09g02130	2005	2021	cis-acting regulatory element essential for the anaerobic induction
Lba09g02308	1496	1512	cis-acting regulatory element essential for the anaerobic induction
Lba09g02369	485	501	cis-acting regulatory element essential for the anaerobic induction
Lba10g00561	1162	1178	cis-acting regulatory element essential for the anaerobic induction
Lba10g01667	1037	1053	cis-acting regulatory element essential for the anaerobic induction
Lba10g01667	1092	1108	cis-acting regulatory element essential for the anaerobic induction
Lba10g01791	1693	1709	cis-acting regulatory element essential for the anaerobic induction
Lba10g02083	1013	1029	cis-acting regulatory element essential for the anaerobic induction
Lba10g02083	1654	1670	cis-acting regulatory element essential for the anaerobic induction
Lba10g02083	1845	1861	cis-acting regulatory element essential for the anaerobic induction
Lba11g00452	609	625	cis-acting regulatory element essential for the anaerobic induction
Lba11g00732	885	901	cis-acting regulatory element essential for the anaerobic induction
Lba11g01658	362	378	cis-acting regulatory element essential for the anaerobic induction
Lba11g01658	1694	1710	cis-acting regulatory element essential for the anaerobic induction
Lba11g02636	1067	1083	cis-acting regulatory element essential for the anaerobic induction
Lba11g02636	1238	1254	cis-acting regulatory element essential for the anaerobic induction
Lba12g00405	802	818	cis-acting regulatory element essential for the anaerobic induction
Lba12g00405	1106	1122	cis-acting regulatory element essential for the anaerobic induction
Lba12g00405	1614	1630	cis-acting regulatory element essential for the anaerobic induction
Lba12g00819	754	770	cis-acting regulatory element essential for the anaerobic induction
Lba12g00819	850	866	cis-acting regulatory element essential for the anaerobic induction
Lba12g01219	1698	1714	cis-acting regulatory element essential for the anaerobic induction
Lba12g01638	343	359	cis-acting regulatory element essential for the anaerobic induction
Lba12g01638	1279	1295	cis-acting regulatory element essential for the anaerobic induction
Lba12g02127	420	436	cis-acting regulatory element essential for the anaerobic induction
Lba12g02127	444	460	cis-acting regulatory element essential for the anaerobic induction
Lba12g02822	635	651	cis-acting regulatory element essential for the anaerobic induction
Lba12g02822	1558	1574	cis-acting regulatory element essential for the anaerobic induction
Lba12g02822	1579	1595	cis-acting regulatory element essential for the anaerobic induction
Lba12g02822	1724	1740	cis-acting regulatory element essential for the anaerobic induction
Lba01g01295	45	62	cis-acting regulatory element involved in auxin responsiveness
Lba02g01858	1263	1280	cis-acting regulatory element involved in auxin responsiveness
Lba02g01858	1348	1365	cis-acting regulatory element involved in auxin responsiveness
Lba03g00414	823	840	cis-acting regulatory element involved in auxin responsiveness
Lba03g00414	1241	1258	cis-acting regulatory element involved in auxin responsiveness
Lba03g00414	1523	1540	cis-acting regulatory element involved in auxin responsiveness
Lba04g00855	435	452	cis-acting regulatory element involved in auxin responsiveness
Lba05g00244	1726	1743	cis-acting regulatory element involved in auxin responsiveness
Lba05g02197	716	733	cis-acting regulatory element involved in auxin responsiveness
Lba05g02197	798	815	cis-acting regulatory element involved in auxin responsiveness
Lba06g00774	1607	1624	cis-acting regulatory element involved in auxin responsiveness
Lba06g02431	112	129	cis-acting regulatory element involved in auxin responsiveness
Lba06g02431	949	966	cis-acting regulatory element involved in auxin responsiveness
Lba06g02935	1095	1112	cis-acting regulatory element involved in auxin responsiveness
Lba09g00019	792	809	cis-acting regulatory element involved in auxin responsiveness
Lba09g01423	969	986	cis-acting regulatory element involved in auxin responsiveness
Lba09g01423	997	1014	cis-acting regulatory element involved in auxin responsiveness
Lba09g01839	1802	1819	cis-acting regulatory element involved in auxin responsiveness
Lba09g02130	747	764	cis-acting regulatory element involved in auxin responsiveness
Lba09g02454	813	830	cis-acting regulatory element involved in auxin responsiveness
Lba10g00561	1345	1362	cis-acting regulatory element involved in auxin responsiveness
Lba10g00671	1548	1565	cis-acting regulatory element involved in auxin responsiveness
Lba01g00793	1855	1874	cis-acting regulatory element involved in circadian control
Lba03g00831	922	941	cis-acting regulatory element involved in circadian control
Lba04g00855	548	567	cis-acting regulatory element involved in circadian control
Lba04g00998	1896	1915	cis-acting regulatory element involved in circadian control
Lba04g02392	540	559	cis-acting regulatory element involved in circadian control
Lba04g02392	1148	1167	cis-acting regulatory element involved in circadian control
Lba04g02392	1152	1171	cis-acting regulatory element involved in circadian control
Lba05g00193	560	579	cis-acting regulatory element involved in circadian control
Lba05g00244	1923	1942	cis-acting regulatory element involved in circadian control
Lba06g00274	1336	1355	cis-acting regulatory element involved in circadian control
Lba06g00771	1492	1511	cis-acting regulatory element involved in circadian control
Lba06g00774	1253	1272	cis-acting regulatory element involved in circadian control
Lba06g00774	1941	1960	cis-acting regulatory element involved in circadian control
Lba06g00776	1120	1139	cis-acting regulatory element involved in circadian control
Lba06g00776	1124	1143	cis-acting regulatory element involved in circadian control
Lba06g02932	66	85	cis-acting regulatory element involved in circadian control
Lba06g02946	255	274	cis-acting regulatory element involved in circadian control
Lba06g02946	331	350	cis-acting regulatory element involved in circadian control
Lba08g01919	1917	1936	cis-acting regulatory element involved in circadian control
Lba08g01953	1493	1512	cis-acting regulatory element involved in circadian control
Lba09g02159	236	255	cis-acting regulatory element involved in circadian control
Lba10g00671	22	41	cis-acting regulatory element involved in circadian control
Lba10g00671	170	189	cis-acting regulatory element involved in circadian control
Lba10g02083	1103	1122	cis-acting regulatory element involved in circadian control
Lba11g00365	369	388	cis-acting regulatory element involved in circadian control
Lba11g00365	921	940	cis-acting regulatory element involved in circadian control
Lba11g02636	566	585	cis-acting regulatory element involved in circadian control
Lba03g00418	585	603	cis-acting regulatory element involved in seed-specific regulation
Lba06g00627	1846	1864	cis-acting regulatory element involved in seed-specific regulation
Lba06g01299	1104	1122	cis-acting regulatory element involved in seed-specific regulation
Lba06g02817	1037	1055	cis-acting regulatory element involved in seed-specific regulation
Lba07g01884	702	720	cis-acting regulatory element involved in seed-specific regulation
Lba10g00559	787	805	cis-acting regulatory element involved in seed-specific regulation
Lba11g00732	1919	1937	cis-acting regulatory element involved in seed-specific regulation
Lba01g00793	1846	1861	cis-acting regulatory element involved in the MeJA-responsiveness
Lba01g00847	414	429	cis-acting regulatory element involved in the MeJA-responsiveness
Lba01g00847	810	825	cis-acting regulatory element involved in the MeJA-responsiveness
Lba01g00847	1313	1328	cis-acting regulatory element involved in the MeJA-responsiveness
Lba01g01071	421	436	cis-acting regulatory element involved in the MeJA-responsiveness
Lba01g01071	1368	1383	cis-acting regulatory element involved in the MeJA-responsiveness
Lba01g01295	1731	1746	cis-acting regulatory element involved in the MeJA-responsiveness
Lba01g01770	31	46	cis-acting regulatory element involved in the MeJA-responsiveness
Lba01g02127	255	270	cis-acting regulatory element involved in the MeJA-responsiveness
Lba01g02127	358	373	cis-acting regulatory element involved in the MeJA-responsiveness
Lba01g02127	632	647	cis-acting regulatory element involved in the MeJA-responsiveness
Lba01g02127	663	678	cis-acting regulatory element involved in the MeJA-responsiveness
Lba01g02127	944	959	cis-acting regulatory element involved in the MeJA-responsiveness
Lba01g02638	538	553	cis-acting regulatory element involved in the MeJA-responsiveness
Lba02g00439	446	461	cis-acting regulatory element involved in the MeJA-responsiveness
Lba02g01574	277	292	cis-acting regulatory element involved in the MeJA-responsiveness
Lba02g01574	280	295	cis-acting regulatory element involved in the MeJA-responsiveness
Lba02g01574	1741	1756	cis-acting regulatory element involved in the MeJA-responsiveness
Lba02g01858	1928	1943	cis-acting regulatory element involved in the MeJA-responsiveness
Lba02g02625	27	42	cis-acting regulatory element involved in the MeJA-responsiveness
Lba02g02625	48	63	cis-acting regulatory element involved in the MeJA-responsiveness
Lba03g00414	655	670	cis-acting regulatory element involved in the MeJA-responsiveness
Lba03g00414	1293	1308	cis-acting regulatory element involved in the MeJA-responsiveness
Lba03g00418	1379	1394	cis-acting regulatory element involved in the MeJA-responsiveness
Lba03g00785	939	954	cis-acting regulatory element involved in the MeJA-responsiveness
Lba03g00831	206	221	cis-acting regulatory element involved in the MeJA-responsiveness
Lba03g00831	1176	1191	cis-acting regulatory element involved in the MeJA-responsiveness
Lba03g01524	1639	1654	cis-acting regulatory element involved in the MeJA-responsiveness
Lba03g01524	2012	2027	cis-acting regulatory element involved in the MeJA-responsiveness
Lba03g01775	104	119	cis-acting regulatory element involved in the MeJA-responsiveness
Lba03g01817	220	235	cis-acting regulatory element involved in the MeJA-responsiveness
Lba03g01817	757	772	cis-acting regulatory element involved in the MeJA-responsiveness
Lba03g02458	416	431	cis-acting regulatory element involved in the MeJA-responsiveness
Lba03g02458	708	723	cis-acting regulatory element involved in the MeJA-responsiveness
Lba03g02458	770	785	cis-acting regulatory element involved in the MeJA-responsiveness
Lba03g02510	861	876	cis-acting regulatory element involved in the MeJA-responsiveness
Lba03g02510	1158	1173	cis-acting regulatory element involved in the MeJA-responsiveness
Lba04g00126	1083	1098	cis-acting regulatory element involved in the MeJA-responsiveness
Lba04g00126	1109	1124	cis-acting regulatory element involved in the MeJA-responsiveness
Lba04g00599	236	251	cis-acting regulatory element involved in the MeJA-responsiveness
Lba04g00855	423	438	cis-acting regulatory element involved in the MeJA-responsiveness
Lba04g00907	984	999	cis-acting regulatory element involved in the MeJA-responsiveness
Lba04g00933	582	597	cis-acting regulatory element involved in the MeJA-responsiveness
Lba04g00933	614	629	cis-acting regulatory element involved in the MeJA-responsiveness
Lba04g00998	1642	1657	cis-acting regulatory element involved in the MeJA-responsiveness
Lba04g01344	158	173	cis-acting regulatory element involved in the MeJA-responsiveness
Lba04g01344	327	342	cis-acting regulatory element involved in the MeJA-responsiveness
Lba04g01344	362	377	cis-acting regulatory element involved in the MeJA-responsiveness
Lba04g01344	412	427	cis-acting regulatory element involved in the MeJA-responsiveness
Lba04g01696	1308	1323	cis-acting regulatory element involved in the MeJA-responsiveness
Lba04g01813	242	257	cis-acting regulatory element involved in the MeJA-responsiveness
Lba04g01813	759	774	cis-acting regulatory element involved in the MeJA-responsiveness
Lba04g01813	788	803	cis-acting regulatory element involved in the MeJA-responsiveness
Lba04g02196	1296	1311	cis-acting regulatory element involved in the MeJA-responsiveness
Lba04g02303	1464	1479	cis-acting regulatory element involved in the MeJA-responsiveness
Lba04g02388	65	80	cis-acting regulatory element involved in the MeJA-responsiveness
Lba04g02716	220	235	cis-acting regulatory element involved in the MeJA-responsiveness
Lba04g02716	689	704	cis-acting regulatory element involved in the MeJA-responsiveness
Lba04g02716	746	761	cis-acting regulatory element involved in the MeJA-responsiveness
Lba04g02789	589	604	cis-acting regulatory element involved in the MeJA-responsiveness
Lba04g02789	1230	1245	cis-acting regulatory element involved in the MeJA-responsiveness
Lba05g00193	341	356	cis-acting regulatory element involved in the MeJA-responsiveness
Lba05g00193	464	479	cis-acting regulatory element involved in the MeJA-responsiveness
Lba05g00244	349	364	cis-acting regulatory element involved in the MeJA-responsiveness
Lba05g00244	1219	1234	cis-acting regulatory element involved in the MeJA-responsiveness
Lba05g02196	301	316	cis-acting regulatory element involved in the MeJA-responsiveness
Lba05g02196	661	676	cis-acting regulatory element involved in the MeJA-responsiveness
Lba05g02485	743	758	cis-acting regulatory element involved in the MeJA-responsiveness
Lba05g02485	1797	1812	cis-acting regulatory element involved in the MeJA-responsiveness
Lba06g00203	485	500	cis-acting regulatory element involved in the MeJA-responsiveness
Lba06g00203	585	600	cis-acting regulatory element involved in the MeJA-responsiveness
Lba06g00274	177	192	cis-acting regulatory element involved in the MeJA-responsiveness
Lba06g00627	275	290	cis-acting regulatory element involved in the MeJA-responsiveness
Lba06g00627	755	770	cis-acting regulatory element involved in the MeJA-responsiveness
Lba06g00771	580	595	cis-acting regulatory element involved in the MeJA-responsiveness
Lba06g00771	666	681	cis-acting regulatory element involved in the MeJA-responsiveness
Lba06g00771	773	788	cis-acting regulatory element involved in the MeJA-responsiveness
Lba06g00771	859	874	cis-acting regulatory element involved in the MeJA-responsiveness
Lba06g00771	966	981	cis-acting regulatory element involved in the MeJA-responsiveness
Lba06g00771	1052	1067	cis-acting regulatory element involved in the MeJA-responsiveness
Lba06g00771	1159	1174	cis-acting regulatory element involved in the MeJA-responsiveness
Lba06g00771	1414	1429	cis-acting regulatory element involved in the MeJA-responsiveness
Lba06g01299	1129	1144	cis-acting regulatory element involved in the MeJA-responsiveness
Lba06g02811	377	392	cis-acting regulatory element involved in the MeJA-responsiveness
Lba06g02811	439	454	cis-acting regulatory element involved in the MeJA-responsiveness
Lba06g02816	191	206	cis-acting regulatory element involved in the MeJA-responsiveness
Lba06g02816	1187	1202	cis-acting regulatory element involved in the MeJA-responsiveness
Lba06g02816	1392	1407	cis-acting regulatory element involved in the MeJA-responsiveness
Lba06g02932	568	583	cis-acting regulatory element involved in the MeJA-responsiveness
Lba06g02932	1537	1552	cis-acting regulatory element involved in the MeJA-responsiveness
Lba06g02935	299	314	cis-acting regulatory element involved in the MeJA-responsiveness
Lba06g02949	180	195	cis-acting regulatory element involved in the MeJA-responsiveness
Lba06g02949	1087	1102	cis-acting regulatory element involved in the MeJA-responsiveness
Lba06g03150	595	610	cis-acting regulatory element involved in the MeJA-responsiveness
Lba06g03150	2007	2022	cis-acting regulatory element involved in the MeJA-responsiveness
Lba06g03262	168	183	cis-acting regulatory element involved in the MeJA-responsiveness
Lba07g00092	115	130	cis-acting regulatory element involved in the MeJA-responsiveness
Lba07g00092	344	359	cis-acting regulatory element involved in the MeJA-responsiveness
Lba07g00092	1469	1484	cis-acting regulatory element involved in the MeJA-responsiveness
Lba07g01078	28	43	cis-acting regulatory element involved in the MeJA-responsiveness
Lba07g01078	1232	1247	cis-acting regulatory element involved in the MeJA-responsiveness
Lba07g01244	299	314	cis-acting regulatory element involved in the MeJA-responsiveness
Lba07g01244	1353	1368	cis-acting regulatory element involved in the MeJA-responsiveness
Lba07g01560	75	90	cis-acting regulatory element involved in the MeJA-responsiveness
Lba07g01881	260	275	cis-acting regulatory element involved in the MeJA-responsiveness
Lba07g01881	977	992	cis-acting regulatory element involved in the MeJA-responsiveness
Lba07g01881	1040	1055	cis-acting regulatory element involved in the MeJA-responsiveness
Lba07g01881	1404	1419	cis-acting regulatory element involved in the MeJA-responsiveness
Lba07g01881	1796	1811	cis-acting regulatory element involved in the MeJA-responsiveness
Lba08g00374	1658	1673	cis-acting regulatory element involved in the MeJA-responsiveness
Lba08g01919	1883	1898	cis-acting regulatory element involved in the MeJA-responsiveness
Lba09g00019	1830	1845	cis-acting regulatory element involved in the MeJA-responsiveness
Lba09g00150	169	184	cis-acting regulatory element involved in the MeJA-responsiveness
Lba09g00259	812	827	cis-acting regulatory element involved in the MeJA-responsiveness
Lba09g01158	1900	1915	cis-acting regulatory element involved in the MeJA-responsiveness
Lba09g01158	1972	1987	cis-acting regulatory element involved in the MeJA-responsiveness
Lba09g01419	371	386	cis-acting regulatory element involved in the MeJA-responsiveness
Lba09g01419	1780	1795	cis-acting regulatory element involved in the MeJA-responsiveness
Lba09g01419	1976	1991	cis-acting regulatory element involved in the MeJA-responsiveness
Lba09g01421	1103	1118	cis-acting regulatory element involved in the MeJA-responsiveness
Lba09g01423	483	498	cis-acting regulatory element involved in the MeJA-responsiveness
Lba09g01423	1338	1353	cis-acting regulatory element involved in the MeJA-responsiveness
Lba09g02095	192	207	cis-acting regulatory element involved in the MeJA-responsiveness
Lba09g02095	591	606	cis-acting regulatory element involved in the MeJA-responsiveness
Lba09g02095	873	888	cis-acting regulatory element involved in the MeJA-responsiveness
Lba09g02159	200	215	cis-acting regulatory element involved in the MeJA-responsiveness
Lba09g02159	464	479	cis-acting regulatory element involved in the MeJA-responsiveness
Lba09g02159	1726	1741	cis-acting regulatory element involved in the MeJA-responsiveness
Lba09g02308	1969	1984	cis-acting regulatory element involved in the MeJA-responsiveness
Lba09g02369	1507	1522	cis-acting regulatory element involved in the MeJA-responsiveness
Lba09g02369	1691	1706	cis-acting regulatory element involved in the MeJA-responsiveness
Lba09g02454	134	149	cis-acting regulatory element involved in the MeJA-responsiveness
Lba09g02454	1628	1643	cis-acting regulatory element involved in the MeJA-responsiveness
Lba10g00561	309	324	cis-acting regulatory element involved in the MeJA-responsiveness
Lba10g00561	732	747	cis-acting regulatory element involved in the MeJA-responsiveness
Lba10g00669	468	483	cis-acting regulatory element involved in the MeJA-responsiveness
Lba10g00669	1078	1093	cis-acting regulatory element involved in the MeJA-responsiveness
Lba10g00669	1891	1906	cis-acting regulatory element involved in the MeJA-responsiveness
Lba11g00365	128	143	cis-acting regulatory element involved in the MeJA-responsiveness
Lba11g00365	146	161	cis-acting regulatory element involved in the MeJA-responsiveness
Lba11g00365	1687	1702	cis-acting regulatory element involved in the MeJA-responsiveness
Lba11g00732	204	219	cis-acting regulatory element involved in the MeJA-responsiveness
Lba11g01658	1063	1078	cis-acting regulatory element involved in the MeJA-responsiveness
Lba11g01658	1752	1767	cis-acting regulatory element involved in the MeJA-responsiveness
Lba11g02636	867	882	cis-acting regulatory element involved in the MeJA-responsiveness
Lba11g02636	1045	1060	cis-acting regulatory element involved in the MeJA-responsiveness
Lba12g00405	1723	1738	cis-acting regulatory element involved in the MeJA-responsiveness
Lba12g01219	213	228	cis-acting regulatory element involved in the MeJA-responsiveness
Lba12g01219	216	231	cis-acting regulatory element involved in the MeJA-responsiveness
Lba12g01219	280	295	cis-acting regulatory element involved in the MeJA-responsiveness
Lba12g01219	1848	1863	cis-acting regulatory element involved in the MeJA-responsiveness
Lba12g01638	1219	1234	cis-acting regulatory element involved in the MeJA-responsiveness
Lba12g01638	1385	1400	cis-acting regulatory element involved in the MeJA-responsiveness
Lba12g01638	1655	1670	cis-acting regulatory element involved in the MeJA-responsiveness
Lba12g01638	1887	1902	cis-acting regulatory element involved in the MeJA-responsiveness
Lba12g02127	1824	1839	cis-acting regulatory element involved in the MeJA-responsiveness
Lba12g02822	547	562	cis-acting regulatory element involved in the MeJA-responsiveness
Lba12g02822	1881	1896	cis-acting regulatory element involved in the MeJA-responsiveness
Lba01g00793	1846	1861	cis-acting regulatory element involved in the MeJA-responsiveness
Lba01g00847	414	429	cis-acting regulatory element involved in the MeJA-responsiveness
Lba01g00847	810	825	cis-acting regulatory element involved in the MeJA-responsiveness
Lba01g00847	1313	1328	cis-acting regulatory element involved in the MeJA-responsiveness
Lba01g01071	421	436	cis-acting regulatory element involved in the MeJA-responsiveness
Lba01g01071	1368	1383	cis-acting regulatory element involved in the MeJA-responsiveness
Lba01g01295	1731	1746	cis-acting regulatory element involved in the MeJA-responsiveness
Lba01g01770	31	46	cis-acting regulatory element involved in the MeJA-responsiveness
Lba01g02127	255	270	cis-acting regulatory element involved in the MeJA-responsiveness
Lba01g02127	358	373	cis-acting regulatory element involved in the MeJA-responsiveness
Lba01g02127	632	647	cis-acting regulatory element involved in the MeJA-responsiveness
Lba01g02127	663	678	cis-acting regulatory element involved in the MeJA-responsiveness
Lba01g02127	944	959	cis-acting regulatory element involved in the MeJA-responsiveness
Lba01g02638	538	553	cis-acting regulatory element involved in the MeJA-responsiveness
Lba02g00439	446	461	cis-acting regulatory element involved in the MeJA-responsiveness
Lba02g01574	277	292	cis-acting regulatory element involved in the MeJA-responsiveness
Lba02g01574	280	295	cis-acting regulatory element involved in the MeJA-responsiveness
Lba02g01574	1741	1756	cis-acting regulatory element involved in the MeJA-responsiveness
Lba02g01858	1928	1943	cis-acting regulatory element involved in the MeJA-responsiveness
Lba02g02625	27	42	cis-acting regulatory element involved in the MeJA-responsiveness
Lba02g02625	48	63	cis-acting regulatory element involved in the MeJA-responsiveness
Lba03g00414	655	670	cis-acting regulatory element involved in the MeJA-responsiveness
Lba03g00414	1293	1308	cis-acting regulatory element involved in the MeJA-responsiveness
Lba03g00418	1379	1394	cis-acting regulatory element involved in the MeJA-responsiveness
Lba03g00785	939	954	cis-acting regulatory element involved in the MeJA-responsiveness
Lba03g00831	206	221	cis-acting regulatory element involved in the MeJA-responsiveness
Lba03g00831	1176	1191	cis-acting regulatory element involved in the MeJA-responsiveness
Lba03g01524	1639	1654	cis-acting regulatory element involved in the MeJA-responsiveness
Lba03g01524	2012	2027	cis-acting regulatory element involved in the MeJA-responsiveness
Lba03g01775	104	119	cis-acting regulatory element involved in the MeJA-responsiveness
Lba03g01817	220	235	cis-acting regulatory element involved in the MeJA-responsiveness
Lba03g01817	757	772	cis-acting regulatory element involved in the MeJA-responsiveness
Lba03g02458	416	431	cis-acting regulatory element involved in the MeJA-responsiveness
Lba03g02458	708	723	cis-acting regulatory element involved in the MeJA-responsiveness
Lba03g02458	770	785	cis-acting regulatory element involved in the MeJA-responsiveness
Lba03g02510	861	876	cis-acting regulatory element involved in the MeJA-responsiveness
Lba03g02510	1158	1173	cis-acting regulatory element involved in the MeJA-responsiveness
Lba04g00126	1083	1098	cis-acting regulatory element involved in the MeJA-responsiveness
Lba04g00126	1109	1124	cis-acting regulatory element involved in the MeJA-responsiveness
Lba04g00599	236	251	cis-acting regulatory element involved in the MeJA-responsiveness
Lba04g00855	423	438	cis-acting regulatory element involved in the MeJA-responsiveness
Lba04g00907	984	999	cis-acting regulatory element involved in the MeJA-responsiveness
Lba04g00933	582	597	cis-acting regulatory element involved in the MeJA-responsiveness
Lba04g00933	614	629	cis-acting regulatory element involved in the MeJA-responsiveness
Lba04g00998	1642	1657	cis-acting regulatory element involved in the MeJA-responsiveness
Lba04g01344	158	173	cis-acting regulatory element involved in the MeJA-responsiveness
Lba04g01344	327	342	cis-acting regulatory element involved in the MeJA-responsiveness
Lba04g01344	362	377	cis-acting regulatory element involved in the MeJA-responsiveness
Lba04g01344	412	427	cis-acting regulatory element involved in the MeJA-responsiveness
Lba04g01696	1308	1323	cis-acting regulatory element involved in the MeJA-responsiveness
Lba04g01813	242	257	cis-acting regulatory element involved in the MeJA-responsiveness
Lba04g01813	759	774	cis-acting regulatory element involved in the MeJA-responsiveness
Lba04g01813	788	803	cis-acting regulatory element involved in the MeJA-responsiveness
Lba04g02196	1296	1311	cis-acting regulatory element involved in the MeJA-responsiveness
Lba04g02303	1464	1479	cis-acting regulatory element involved in the MeJA-responsiveness
Lba04g02388	65	80	cis-acting regulatory element involved in the MeJA-responsiveness
Lba04g02716	220	235	cis-acting regulatory element involved in the MeJA-responsiveness
Lba04g02716	689	704	cis-acting regulatory element involved in the MeJA-responsiveness
Lba04g02716	746	761	cis-acting regulatory element involved in the MeJA-responsiveness
Lba04g02789	589	604	cis-acting regulatory element involved in the MeJA-responsiveness
Lba04g02789	1230	1245	cis-acting regulatory element involved in the MeJA-responsiveness
Lba05g00193	341	356	cis-acting regulatory element involved in the MeJA-responsiveness
Lba05g00193	464	479	cis-acting regulatory element involved in the MeJA-responsiveness
Lba05g00244	349	364	cis-acting regulatory element involved in the MeJA-responsiveness
Lba05g00244	1219	1234	cis-acting regulatory element involved in the MeJA-responsiveness
Lba05g02196	301	316	cis-acting regulatory element involved in the MeJA-responsiveness
Lba05g02196	661	676	cis-acting regulatory element involved in the MeJA-responsiveness
Lba05g02485	743	758	cis-acting regulatory element involved in the MeJA-responsiveness
Lba05g02485	1797	1812	cis-acting regulatory element involved in the MeJA-responsiveness
Lba06g00203	485	500	cis-acting regulatory element involved in the MeJA-responsiveness
Lba06g00203	585	600	cis-acting regulatory element involved in the MeJA-responsiveness
Lba06g00274	177	192	cis-acting regulatory element involved in the MeJA-responsiveness
Lba06g00627	275	290	cis-acting regulatory element involved in the MeJA-responsiveness
Lba06g00627	755	770	cis-acting regulatory element involved in the MeJA-responsiveness
Lba06g00771	580	595	cis-acting regulatory element involved in the MeJA-responsiveness
Lba06g00771	666	681	cis-acting regulatory element involved in the MeJA-responsiveness
Lba06g00771	773	788	cis-acting regulatory element involved in the MeJA-responsiveness
Lba06g00771	859	874	cis-acting regulatory element involved in the MeJA-responsiveness
Lba06g00771	966	981	cis-acting regulatory element involved in the MeJA-responsiveness
Lba06g00771	1052	1067	cis-acting regulatory element involved in the MeJA-responsiveness
Lba06g00771	1159	1174	cis-acting regulatory element involved in the MeJA-responsiveness
Lba06g00771	1414	1429	cis-acting regulatory element involved in the MeJA-responsiveness
Lba06g01299	1129	1144	cis-acting regulatory element involved in the MeJA-responsiveness
Lba06g02811	377	392	cis-acting regulatory element involved in the MeJA-responsiveness
Lba06g02811	439	454	cis-acting regulatory element involved in the MeJA-responsiveness
Lba06g02816	191	206	cis-acting regulatory element involved in the MeJA-responsiveness
Lba06g02816	1187	1202	cis-acting regulatory element involved in the MeJA-responsiveness
Lba06g02816	1392	1407	cis-acting regulatory element involved in the MeJA-responsiveness
Lba06g02932	568	583	cis-acting regulatory element involved in the MeJA-responsiveness
Lba06g02932	1537	1552	cis-acting regulatory element involved in the MeJA-responsiveness
Lba06g02935	299	314	cis-acting regulatory element involved in the MeJA-responsiveness
Lba06g02949	180	195	cis-acting regulatory element involved in the MeJA-responsiveness
Lba06g02949	1087	1102	cis-acting regulatory element involved in the MeJA-responsiveness
Lba06g03150	595	610	cis-acting regulatory element involved in the MeJA-responsiveness
Lba06g03150	2007	2022	cis-acting regulatory element involved in the MeJA-responsiveness
Lba06g03262	168	183	cis-acting regulatory element involved in the MeJA-responsiveness
Lba07g00092	115	130	cis-acting regulatory element involved in the MeJA-responsiveness
Lba07g00092	344	359	cis-acting regulatory element involved in the MeJA-responsiveness
Lba07g00092	1469	1484	cis-acting regulatory element involved in the MeJA-responsiveness
Lba07g01078	28	43	cis-acting regulatory element involved in the MeJA-responsiveness
Lba07g01078	1232	1247	cis-acting regulatory element involved in the MeJA-responsiveness
Lba07g01244	299	314	cis-acting regulatory element involved in the MeJA-responsiveness
Lba07g01244	1353	1368	cis-acting regulatory element involved in the MeJA-responsiveness
Lba07g01560	75	90	cis-acting regulatory element involved in the MeJA-responsiveness
Lba07g01881	260	275	cis-acting regulatory element involved in the MeJA-responsiveness
Lba07g01881	977	992	cis-acting regulatory element involved in the MeJA-responsiveness
Lba07g01881	1040	1055	cis-acting regulatory element involved in the MeJA-responsiveness
Lba07g01881	1404	1419	cis-acting regulatory element involved in the MeJA-responsiveness
Lba07g01881	1796	1811	cis-acting regulatory element involved in the MeJA-responsiveness
Lba08g00374	1658	1673	cis-acting regulatory element involved in the MeJA-responsiveness
Lba08g01919	1883	1898	cis-acting regulatory element involved in the MeJA-responsiveness
Lba09g00019	1830	1845	cis-acting regulatory element involved in the MeJA-responsiveness
Lba09g00150	169	184	cis-acting regulatory element involved in the MeJA-responsiveness
Lba09g00259	812	827	cis-acting regulatory element involved in the MeJA-responsiveness
Lba09g01158	1900	1915	cis-acting regulatory element involved in the MeJA-responsiveness
Lba09g01158	1972	1987	cis-acting regulatory element involved in the MeJA-responsiveness
Lba09g01419	371	386	cis-acting regulatory element involved in the MeJA-responsiveness
Lba09g01419	1780	1795	cis-acting regulatory element involved in the MeJA-responsiveness
Lba09g01419	1976	1991	cis-acting regulatory element involved in the MeJA-responsiveness
Lba09g01421	1103	1118	cis-acting regulatory element involved in the MeJA-responsiveness
Lba09g01423	483	498	cis-acting regulatory element involved in the MeJA-responsiveness
Lba09g01423	1338	1353	cis-acting regulatory element involved in the MeJA-responsiveness
Lba09g02095	192	207	cis-acting regulatory element involved in the MeJA-responsiveness
Lba09g02095	591	606	cis-acting regulatory element involved in the MeJA-responsiveness
Lba09g02095	873	888	cis-acting regulatory element involved in the MeJA-responsiveness
Lba09g02159	200	215	cis-acting regulatory element involved in the MeJA-responsiveness
Lba09g02159	464	479	cis-acting regulatory element involved in the MeJA-responsiveness
Lba09g02159	1726	1741	cis-acting regulatory element involved in the MeJA-responsiveness
Lba09g02308	1969	1984	cis-acting regulatory element involved in the MeJA-responsiveness
Lba09g02369	1507	1522	cis-acting regulatory element involved in the MeJA-responsiveness
Lba09g02369	1691	1706	cis-acting regulatory element involved in the MeJA-responsiveness
Lba09g02454	134	149	cis-acting regulatory element involved in the MeJA-responsiveness
Lba09g02454	1628	1643	cis-acting regulatory element involved in the MeJA-responsiveness
Lba10g00561	309	324	cis-acting regulatory element involved in the MeJA-responsiveness
Lba10g00561	732	747	cis-acting regulatory element involved in the MeJA-responsiveness
Lba10g00669	468	483	cis-acting regulatory element involved in the MeJA-responsiveness
Lba10g00669	1078	1093	cis-acting regulatory element involved in the MeJA-responsiveness
Lba10g00669	1891	1906	cis-acting regulatory element involved in the MeJA-responsiveness
Lba11g00365	128	143	cis-acting regulatory element involved in the MeJA-responsiveness
Lba11g00365	146	161	cis-acting regulatory element involved in the MeJA-responsiveness
Lba11g00365	1687	1702	cis-acting regulatory element involved in the MeJA-responsiveness
Lba11g00732	204	219	cis-acting regulatory element involved in the MeJA-responsiveness
Lba11g01658	1063	1078	cis-acting regulatory element involved in the MeJA-responsiveness
Lba11g01658	1752	1767	cis-acting regulatory element involved in the MeJA-responsiveness
Lba11g02636	867	882	cis-acting regulatory element involved in the MeJA-responsiveness
Lba11g02636	1045	1060	cis-acting regulatory element involved in the MeJA-responsiveness
Lba12g00405	1723	1738	cis-acting regulatory element involved in the MeJA-responsiveness
Lba12g01219	213	228	cis-acting regulatory element involved in the MeJA-responsiveness
Lba12g01219	216	231	cis-acting regulatory element involved in the MeJA-responsiveness
Lba12g01219	280	295	cis-acting regulatory element involved in the MeJA-responsiveness
Lba12g01219	1848	1863	cis-acting regulatory element involved in the MeJA-responsiveness
Lba12g01638	1219	1234	cis-acting regulatory element involved in the MeJA-responsiveness
Lba12g01638	1385	1400	cis-acting regulatory element involved in the MeJA-responsiveness
Lba12g01638	1655	1670	cis-acting regulatory element involved in the MeJA-responsiveness
Lba12g01638	1887	1902	cis-acting regulatory element involved in the MeJA-responsiveness
Lba12g02127	1824	1839	cis-acting regulatory element involved in the MeJA-responsiveness
Lba12g02822	547	562	cis-acting regulatory element involved in the MeJA-responsiveness
Lba12g02822	1881	1896	cis-acting regulatory element involved in the MeJA-responsiveness
Lba01g00698	1899	1918	cis-acting regulatory element involved in zein metabolism regulation
Lba02g00268	618	636	cis-acting regulatory element involved in zein metabolism regulation
Lba02g00268	1045	1064	cis-acting regulatory element involved in zein metabolism regulation
Lba02g01858	577	596	cis-acting regulatory element involved in zein metabolism regulation
Lba02g02625	561	580	cis-acting regulatory element involved in zein metabolism regulation
Lba03g00418	83	102	cis-acting regulatory element involved in zein metabolism regulation
Lba03g00831	1193	1212	cis-acting regulatory element involved in zein metabolism regulation
Lba03g02458	257	276	cis-acting regulatory element involved in zein metabolism regulation
Lba03g02510	291	309	cis-acting regulatory element involved in zein metabolism regulation
Lba04g00126	1175	1194	cis-acting regulatory element involved in zein metabolism regulation
Lba04g00599	863	882	cis-acting regulatory element involved in zein metabolism regulation
Lba04g00933	652	671	cis-acting regulatory element involved in zein metabolism regulation
Lba05g00244	1807	1825	cis-acting regulatory element involved in zein metabolism regulation
Lba05g02485	802	821	cis-acting regulatory element involved in zein metabolism regulation
Lba06g00203	1782	1800	cis-acting regulatory element involved in zein metabolism regulation
Lba06g00627	1562	1581	cis-acting regulatory element involved in zein metabolism regulation
Lba06g02384	1228	1246	cis-acting regulatory element involved in zein metabolism regulation
Lba06g02431	1807	1826	cis-acting regulatory element involved in zein metabolism regulation
Lba06g02817	1040	1059	cis-acting regulatory element involved in zein metabolism regulation
Lba06g02945	246	265	cis-acting regulatory element involved in zein metabolism regulation
Lba06g02946	347	366	cis-acting regulatory element involved in zein metabolism regulation
Lba07g01560	1928	1947	cis-acting regulatory element involved in zein metabolism regulation
Lba07g01881	1765	1783	cis-acting regulatory element involved in zein metabolism regulation
Lba08g01919	1714	1733	cis-acting regulatory element involved in zein metabolism regulation
Lba09g00019	1116	1135	cis-acting regulatory element involved in zein metabolism regulation
Lba09g00259	349	368	cis-acting regulatory element involved in zein metabolism regulation
Lba09g02454	666	685	cis-acting regulatory element involved in zein metabolism regulation
Lba10g00561	1117	1135	cis-acting regulatory element involved in zein metabolism regulation
Lba10g01667	831	850	cis-acting regulatory element involved in zein metabolism regulation
Lba11g01658	375	394	cis-acting regulatory element involved in zein metabolism regulation
Lba12g00405	83	102	cis-acting regulatory element involved in zein metabolism regulation
Lba12g00405	1686	1705	cis-acting regulatory element involved in zein metabolism regulation
Lba12g00405	1720	1739	cis-acting regulatory element involved in zein metabolism regulation
Lba12g01219	884	903	cis-acting regulatory element involved in zein metabolism regulation
Lba12g01638	1525	1544	cis-acting regulatory element involved in zein metabolism regulation
Lba12g02127	1507	1525	cis-acting regulatory element involved in zein metabolism regulation
Lba12g02822	984	1003	cis-acting regulatory element involved in zein metabolism regulation
Lba01g00847	149	165	cis-acting regulatory element related to meristem expression
Lba01g00847	1973	1989	cis-acting regulatory element related to meristem expression
Lba01g01071	1619	1635	cis-acting regulatory element related to meristem expression
Lba01g01295	1803	1819	cis-acting regulatory element related to meristem expression
Lba01g01770	1077	1093	cis-acting regulatory element related to meristem expression
Lba01g02638	1887	1903	cis-acting regulatory element related to meristem expression
Lba02g01858	631	647	cis-acting regulatory element related to meristem expression
Lba02g01858	1530	1546	cis-acting regulatory element related to meristem expression
Lba03g00078	202	218	cis-acting regulatory element related to meristem expression
Lba03g00831	753	769	cis-acting regulatory element related to meristem expression
Lba03g00831	1552	1568	cis-acting regulatory element related to meristem expression
Lba03g01524	291	307	cis-acting regulatory element related to meristem expression
Lba03g01524	1358	1374	cis-acting regulatory element related to meristem expression
Lba03g01817	1549	1565	cis-acting regulatory element related to meristem expression
Lba03g01987	113	129	cis-acting regulatory element related to meristem expression
Lba03g02510	1588	1604	cis-acting regulatory element related to meristem expression
Lba03g02612	829	845	cis-acting regulatory element related to meristem expression
Lba04g00126	1368	1384	cis-acting regulatory element related to meristem expression
Lba04g00855	839	855	cis-acting regulatory element related to meristem expression
Lba04g00951	399	415	cis-acting regulatory element related to meristem expression
Lba04g01813	1546	1562	cis-acting regulatory element related to meristem expression
Lba04g02392	721	737	cis-acting regulatory element related to meristem expression
Lba04g02392	1889	1905	cis-acting regulatory element related to meristem expression
Lba05g02196	1368	1384	cis-acting regulatory element related to meristem expression
Lba05g02197	219	235	cis-acting regulatory element related to meristem expression
Lba05g02197	960	976	cis-acting regulatory element related to meristem expression
Lba06g00274	2001	2017	cis-acting regulatory element related to meristem expression
Lba06g00627	383	399	cis-acting regulatory element related to meristem expression
Lba06g00627	645	661	cis-acting regulatory element related to meristem expression
Lba06g00771	1868	1884	cis-acting regulatory element related to meristem expression
Lba06g00771	1897	1913	cis-acting regulatory element related to meristem expression
Lba06g01730	777	793	cis-acting regulatory element related to meristem expression
Lba06g02811	601	617	cis-acting regulatory element related to meristem expression
Lba06g02811	1323	1339	cis-acting regulatory element related to meristem expression
Lba06g02816	44	60	cis-acting regulatory element related to meristem expression
Lba06g02817	619	635	cis-acting regulatory element related to meristem expression
Lba06g03150	590	606	cis-acting regulatory element related to meristem expression
Lba06g03150	617	633	cis-acting regulatory element related to meristem expression
Lba06g03150	1155	1171	cis-acting regulatory element related to meristem expression
Lba06g03262	488	504	cis-acting regulatory element related to meristem expression
Lba07g01884	1379	1395	cis-acting regulatory element related to meristem expression
Lba08g00374	410	426	cis-acting regulatory element related to meristem expression
Lba09g00019	192	208	cis-acting regulatory element related to meristem expression
Lba09g00150	509	525	cis-acting regulatory element related to meristem expression
Lba09g01423	1440	1456	cis-acting regulatory element related to meristem expression
Lba09g02095	736	752	cis-acting regulatory element related to meristem expression
Lba09g02095	835	851	cis-acting regulatory element related to meristem expression
Lba09g02095	881	897	cis-acting regulatory element related to meristem expression
Lba09g02130	1014	1030	cis-acting regulatory element related to meristem expression
Lba10g00561	631	647	cis-acting regulatory element related to meristem expression
Lba10g01791	791	807	cis-acting regulatory element related to meristem expression
Lba11g00365	429	445	cis-acting regulatory element related to meristem expression
Lba11g00365	1313	1329	cis-acting regulatory element related to meristem expression
Lba12g00405	1131	1147	cis-acting regulatory element related to meristem expression
Lba12g00405	1941	1957	cis-acting regulatory element related to meristem expression
Lba12g00819	1052	1068	cis-acting regulatory element related to meristem expression
Lba12g02822	144	160	cis-acting regulatory element related to meristem expression
Lba02g00439	1629	1649	cis-acting regulatory element root specific
Lba01g02127	647	664	cis-regulatory element involved in endosperm expression
Lba03g00414	1725	1742	cis-regulatory element involved in endosperm expression
Lba03g01775	830	847	cis-regulatory element involved in endosperm expression
Lba03g02458	81	98	cis-regulatory element involved in endosperm expression
Lba04g00907	682	699	cis-regulatory element involved in endosperm expression
Lba05g02196	649	666	cis-regulatory element involved in endosperm expression
Lba05g02485	1278	1295	cis-regulatory element involved in endosperm expression
Lba06g00203	569	586	cis-regulatory element involved in endosperm expression
Lba06g00627	207	224	cis-regulatory element involved in endosperm expression
Lba06g00774	1641	1658	cis-regulatory element involved in endosperm expression
Lba06g00776	1747	1764	cis-regulatory element involved in endosperm expression
Lba06g02811	287	304	cis-regulatory element involved in endosperm expression
Lba06g02932	537	554	cis-regulatory element involved in endosperm expression
Lba06g02932	1506	1523	cis-regulatory element involved in endosperm expression
Lba06g02935	1400	1417	cis-regulatory element involved in endosperm expression
Lba06g02935	1412	1429	cis-regulatory element involved in endosperm expression
Lba06g03150	42	59	cis-regulatory element involved in endosperm expression
Lba06g03262	327	344	cis-regulatory element involved in endosperm expression
Lba07g01884	966	983	cis-regulatory element involved in endosperm expression
Lba09g00167	1299	1316	cis-regulatory element involved in endosperm expression
Lba09g00259	440	457	cis-regulatory element involved in endosperm expression
Lba09g00259	1673	1690	cis-regulatory element involved in endosperm expression
Lba10g00561	654	671	cis-regulatory element involved in endosperm expression
Lba12g00405	1523	1540	cis-regulatory element involved in endosperm expression
Lba12g00819	869	886	cis-regulatory element involved in endosperm expression
Lba12g01638	862	879	cis-regulatory element involved in endosperm expression
Lba04g01344	1172	1193	common cis-acting element in promoter and enhancer regions
Lba06g00203	142	163	common cis-acting element in promoter and enhancer regions
Lba07g01884	485	506	common cis-acting element in promoter and enhancer regions
Lba01g01770	1107	1124	common cis-acting element in promoter and enhancer regions
Lba02g01574	1242	1259	common cis-acting element in promoter and enhancer regions
Lba03g01987	102	119	common cis-acting element in promoter and enhancer regions
Lba03g02458	1756	1773	common cis-acting element in promoter and enhancer regions
Lba03g02510	1605	1622	common cis-acting element in promoter and enhancer regions
Lba03g02510	1901	1918	common cis-acting element in promoter and enhancer regions
Lba04g00933	1673	1690	common cis-acting element in promoter and enhancer regions
Lba04g01344	749	766	common cis-acting element in promoter and enhancer regions
Lba04g01813	1489	1506	common cis-acting element in promoter and enhancer regions
Lba04g01813	1835	1852	common cis-acting element in promoter and enhancer regions
Lba04g01813	1999	2016	common cis-acting element in promoter and enhancer regions
Lba04g02392	1100	1117	common cis-acting element in promoter and enhancer regions
Lba05g02196	837	854	common cis-acting element in promoter and enhancer regions
Lba05g02485	809	826	common cis-acting element in promoter and enhancer regions
Lba05g02485	1127	1144	common cis-acting element in promoter and enhancer regions
Lba07g00743	390	407	common cis-acting element in promoter and enhancer regions
Lba07g01437	1741	1758	common cis-acting element in promoter and enhancer regions
Lba07g01437	1797	1814	common cis-acting element in promoter and enhancer regions
Lba09g02095	160	177	common cis-acting element in promoter and enhancer regions
Lba09g02095	1255	1272	common cis-acting element in promoter and enhancer regions
Lba12g01219	1909	1926	common cis-acting element in promoter and enhancer regions
Lba03g00785	1012	1031	element for maximal elicitor-mediated activation (2copies)
Lba03g00785	1096	1115	element for maximal elicitor-mediated activation (2copies)
Lba04g00998	314	333	element for maximal elicitor-mediated activation (2copies)
Lba04g02303	1486	1505	element for maximal elicitor-mediated activation (2copies)
Lba04g02392	253	272	element for maximal elicitor-mediated activation (2copies)
Lba05g02197	269	288	element for maximal elicitor-mediated activation (2copies)
Lba06g00203	1208	1227	element for maximal elicitor-mediated activation (2copies)
Lba06g00771	317	336	element for maximal elicitor-mediated activation (2copies)
Lba06g00771	426	445	element for maximal elicitor-mediated activation (2copies)
Lba06g00771	1656	1675	element for maximal elicitor-mediated activation (2copies)
Lba06g00771	1712	1731	element for maximal elicitor-mediated activation (2copies)
Lba06g02932	1895	1914	element for maximal elicitor-mediated activation (2copies)
Lba07g01078	1352	1371	element for maximal elicitor-mediated activation (2copies)
Lba07g01078	1397	1416	element for maximal elicitor-mediated activation (2copies)
Lba09g02454	1517	1536	element for maximal elicitor-mediated activation (2copies)
Lba10g00559	42	61	element for maximal elicitor-mediated activation (2copies)
Lba10g01667	237	256	element for maximal elicitor-mediated activation (2copies)
Lba01g01071	1551	1569.5	element involved in differentiation of the palisade mesophyll cells
Lba06g01299	1120	1138.5	element involved in differentiation of the palisade mesophyll cells
Lba07g00743	612	630.5	element involved in differentiation of the palisade mesophyll cells
Lba07g01437	1627	1645	element involved in differentiation of the palisade mesophyll cells
Lba08g00374	189	207	element involved in differentiation of the palisade mesophyll cells
Lba03g00078	273	289	enhancer-like element involved in anoxic specific inducibility
Lba03g01524	483	499	enhancer-like element involved in anoxic specific inducibility
Lba03g01775	1271	1287	enhancer-like element involved in anoxic specific inducibility
Lba04g01329	254	270	enhancer-like element involved in anoxic specific inducibility
Lba04g01344	1143	1159	enhancer-like element involved in anoxic specific inducibility
Lba04g02303	368	384	enhancer-like element involved in anoxic specific inducibility
Lba05g00647	1079	1095	enhancer-like element involved in anoxic specific inducibility
Lba06g00274	273	289	enhancer-like element involved in anoxic specific inducibility
Lba07g01560	36	52	enhancer-like element involved in anoxic specific inducibility
Lba07g01560	1684	1700	enhancer-like element involved in anoxic specific inducibility
Lba09g00150	774	790	enhancer-like element involved in anoxic specific inducibility
Lba09g01419	1177	1193	enhancer-like element involved in anoxic specific inducibility
Lba09g02095	414	430	enhancer-like element involved in anoxic specific inducibility
Lba09g02159	19	35	enhancer-like element involved in anoxic specific inducibility
Lba10g00671	1363	1379	enhancer-like element involved in anoxic specific inducibility
Lba12g01638	1932	1948	enhancer-like element involved in anoxic specific inducibility
Lba12g02127	111	127	enhancer-like element involved in anoxic specific inducibility
Lba01g00847	459	476	gibberellin-responsive element
Lba01g01071	946	963	gibberellin-responsive element
Lba01g02638	1925	1942	gibberellin-responsive element
Lba03g00785	1264	1281	gibberellin-responsive element
Lba03g00831	1152	1169	gibberellin-responsive element
Lba03g01817	1585	1602	gibberellin-responsive element
Lba03g01987	1399	1416	gibberellin-responsive element
Lba04g00998	1315	1332	gibberellin-responsive element
Lba04g01329	1788	1805	gibberellin-responsive element
Lba04g02392	30	47	gibberellin-responsive element
Lba04g02716	361	378	gibberellin-responsive element
Lba06g00627	1506	1523	gibberellin-responsive element
Lba06g00771	35	52	gibberellin-responsive element
Lba06g00776	1199	1216	gibberellin-responsive element
Lba06g01299	269	286	gibberellin-responsive element
Lba06g01299	1386	1403	gibberellin-responsive element
Lba06g01730	1157	1174	gibberellin-responsive element
Lba06g02811	130	147	gibberellin-responsive element
Lba06g02811	409	426	gibberellin-responsive element
Lba06g02816	916	933	gibberellin-responsive element
Lba06g02935	1393	1410	gibberellin-responsive element
Lba06g02945	837	854	gibberellin-responsive element
Lba06g02946	1333	1350	gibberellin-responsive element
Lba06g03150	566	583	gibberellin-responsive element
Lba07g00092	162	179	gibberellin-responsive element
Lba08g01953	1487	1504	gibberellin-responsive element
Lba09g00259	539	556	gibberellin-responsive element
Lba09g02454	1214	1231	gibberellin-responsive element
Lba10g00559	1722	1739	gibberellin-responsive element
Lba10g02083	180	197	gibberellin-responsive element
Lba01g00543	577	594	gibberellin-responsive element
Lba01g01295	387	404	gibberellin-responsive element
Lba01g01295	805	822	gibberellin-responsive element
Lba02g00439	966	983	gibberellin-responsive element
Lba02g02625	751	768	gibberellin-responsive element
Lba02g02625	947	964	gibberellin-responsive element
Lba03g00414	502	519	gibberellin-responsive element
Lba03g01775	983	1000	gibberellin-responsive element
Lba03g01817	1652	1669	gibberellin-responsive element
Lba03g01987	422	439	gibberellin-responsive element
Lba03g02458	1711	1728	gibberellin-responsive element
Lba03g02510	131	148	gibberellin-responsive element
Lba03g02510	736	753	gibberellin-responsive element
Lba03g02510	864	881	gibberellin-responsive element
Lba03g02612	1554	1571	gibberellin-responsive element
Lba04g01344	1256	1273	gibberellin-responsive element
Lba04g01344	1973	1990	gibberellin-responsive element
Lba04g02716	346	363	gibberellin-responsive element
Lba05g02196	131	148	gibberellin-responsive element
Lba06g00203	1405	1422	gibberellin-responsive element
Lba06g00774	645	662	gibberellin-responsive element
Lba06g00776	1051	1068	gibberellin-responsive element
Lba06g02811	81	98	gibberellin-responsive element
Lba06g02817	354	371	gibberellin-responsive element
Lba07g00092	980	997	gibberellin-responsive element
Lba07g01881	1179	1196	gibberellin-responsive element
Lba08g01953	1271	1288	gibberellin-responsive element
Lba09g00019	1224	1241	gibberellin-responsive element
Lba09g00150	273	290	gibberellin-responsive element
Lba09g00150	386	403	gibberellin-responsive element
Lba09g00150	643	660	gibberellin-responsive element
Lba09g00167	296	313	gibberellin-responsive element
Lba09g00259	1169	1186	gibberellin-responsive element
Lba09g00259	1258	1275	gibberellin-responsive element
Lba09g01158	1206	1223	gibberellin-responsive element
Lba09g02095	523	540	gibberellin-responsive element
Lba09g02130	1587	1604	gibberellin-responsive element
Lba09g02308	1796	1813	gibberellin-responsive element
Lba10g00561	557	574	gibberellin-responsive element
Lba10g00669	1225	1242	gibberellin-responsive element
Lba10g01667	1638	1655	gibberellin-responsive element
Lba11g00365	363	380	gibberellin-responsive element
Lba12g00405	1028	1045	gibberellin-responsive element
Lba12g00819	1108	1125	gibberellin-responsive element
Lba12g01219	322	339	gibberellin-responsive element
Lba12g01638	1428	1445	gibberellin-responsive element
Lba01g02127	1613	1635	gibberellin-responsive element and part of a light responsive element
Lba07g01437	268	290	gibberellin-responsive element and part of a light responsive element
Lba10g00559	1450	1473	gibberellin-responsive element and part of a light responsive element
Lba02g00439	1647	1668	involved in endosperm-specific negative expression
Lba09g01839	1870	1891	involved in endosperm-specific negative expression
Lba11g00732	1554	1575	involved in endosperm-specific negative expression
Lba01g00543	943	959	MYB binding site involved in drought-inducibility
Lba01g00543	1076	1092	MYB binding site involved in drought-inducibility
Lba01g00847	532	548	MYB binding site involved in drought-inducibility
Lba01g01071	1742	1758	MYB binding site involved in drought-inducibility
Lba01g01071	1816	1832	MYB binding site involved in drought-inducibility
Lba02g01574	1438	1454	MYB binding site involved in drought-inducibility
Lba02g01858	1287	1303	MYB binding site involved in drought-inducibility
Lba03g00414	669	685	MYB binding site involved in drought-inducibility
Lba03g00418	485	501	MYB binding site involved in drought-inducibility
Lba03g00785	892	908	MYB binding site involved in drought-inducibility
Lba03g01775	1596	1612	MYB binding site involved in drought-inducibility
Lba03g01987	1518	1534	MYB binding site involved in drought-inducibility
Lba03g02612	192	208	MYB binding site involved in drought-inducibility
Lba03g02612	1197	1213	MYB binding site involved in drought-inducibility
Lba03g02612	1967	1983	MYB binding site involved in drought-inducibility
Lba04g00126	1788	1804	MYB binding site involved in drought-inducibility
Lba04g00126	1953	1969	MYB binding site involved in drought-inducibility
Lba04g00599	312	328	MYB binding site involved in drought-inducibility
Lba04g00951	1032	1048	MYB binding site involved in drought-inducibility
Lba04g01329	1156	1172	MYB binding site involved in drought-inducibility
Lba04g01696	71	87	MYB binding site involved in drought-inducibility
Lba04g01696	207	223	MYB binding site involved in drought-inducibility
Lba04g02196	218	234	MYB binding site involved in drought-inducibility
Lba04g02392	325	341	MYB binding site involved in drought-inducibility
Lba05g00244	1747	1763	MYB binding site involved in drought-inducibility
Lba05g02196	1414	1430	MYB binding site involved in drought-inducibility
Lba05g02197	860	876	MYB binding site involved in drought-inducibility
Lba06g00627	1796	1812	MYB binding site involved in drought-inducibility
Lba06g00774	1704	1720	MYB binding site involved in drought-inducibility
Lba06g01299	141	157	MYB binding site involved in drought-inducibility
Lba06g02431	214	230	MYB binding site involved in drought-inducibility
Lba06g02431	848	864	MYB binding site involved in drought-inducibility
Lba06g02431	1914	1930	MYB binding site involved in drought-inducibility
Lba06g02816	1956	1972	MYB binding site involved in drought-inducibility
Lba06g02817	1649	1665	MYB binding site involved in drought-inducibility
Lba06g02935	734	750	MYB binding site involved in drought-inducibility
Lba06g02945	486	502	MYB binding site involved in drought-inducibility
Lba06g03262	1443	1459	MYB binding site involved in drought-inducibility
Lba07g00092	132	148	MYB binding site involved in drought-inducibility
Lba07g01560	113	129	MYB binding site involved in drought-inducibility
Lba07g01560	929	945	MYB binding site involved in drought-inducibility
Lba08g00374	1713	1729	MYB binding site involved in drought-inducibility
Lba08g01919	1110	1126	MYB binding site involved in drought-inducibility
Lba08g01953	1739	1755	MYB binding site involved in drought-inducibility
Lba09g01158	629	645	MYB binding site involved in drought-inducibility
Lba09g01158	1320	1336	MYB binding site involved in drought-inducibility
Lba09g01419	465	481	MYB binding site involved in drought-inducibility
Lba09g01421	483	499	MYB binding site involved in drought-inducibility
Lba09g02095	1181	1197	MYB binding site involved in drought-inducibility
Lba09g02159	501	517	MYB binding site involved in drought-inducibility
Lba09g02369	1198	1214	MYB binding site involved in drought-inducibility
Lba09g02454	1038	1054	MYB binding site involved in drought-inducibility
Lba10g00559	1444	1460	MYB binding site involved in drought-inducibility
Lba10g00561	1518	1534	MYB binding site involved in drought-inducibility
Lba10g00669	1775	1791	MYB binding site involved in drought-inducibility
Lba10g00671	1775	1791	MYB binding site involved in drought-inducibility
Lba10g00671	1886	1902	MYB binding site involved in drought-inducibility
Lba10g01791	883	899	MYB binding site involved in drought-inducibility
Lba11g00732	1572	1588	MYB binding site involved in drought-inducibility
Lba11g01658	358	374	MYB binding site involved in drought-inducibility
Lba11g01658	1728	1744	MYB binding site involved in drought-inducibility
Lba11g02636	539	555	MYB binding site involved in drought-inducibility
Lba11g02636	1615	1631	MYB binding site involved in drought-inducibility
Lba12g01219	1907	1923	MYB binding site involved in drought-inducibility
Lba12g01638	399	415	MYB binding site involved in drought-inducibility
Lba12g02822	924	940	MYB binding site involved in drought-inducibility
Lba12g02822	982	998	MYB binding site involved in drought-inducibility
Lba01g01770	735	756	MYB binding site involved in flavonoid biosynthetic genes regulation
Lba02g01574	1800	1820.5	MYB binding site involved in flavonoid biosynthetic genes regulation
Lba02g01858	1124	1145	MYB binding site involved in flavonoid biosynthetic genes regulation
Lba04g02388	1479	1499.5	MYB binding site involved in flavonoid biosynthetic genes regulation
Lba06g00776	1670	1691	MYB binding site involved in flavonoid biosynthetic genes regulation
Lba09g01421	1527	1548	MYB binding site involved in flavonoid biosynthetic genes regulation
Lba09g01423	745	766	MYB binding site involved in flavonoid biosynthetic genes regulation
Lba11g02636	415	435.5	MYB binding site involved in flavonoid biosynthetic genes regulation
Lba01g01295	396	413	MYB binding site involved in light responsiveness
Lba01g01295	1053	1070	MYB binding site involved in light responsiveness
Lba01g02127	1503	1520	MYB binding site involved in light responsiveness
Lba01g02638	592	609	MYB binding site involved in light responsiveness
Lba03g00414	725	742	MYB binding site involved in light responsiveness
Lba03g00418	1145	1162	MYB binding site involved in light responsiveness
Lba03g00831	513	530	MYB binding site involved in light responsiveness
Lba03g00831	2012	2029	MYB binding site involved in light responsiveness
Lba03g01524	1163	1180	MYB binding site involved in light responsiveness
Lba03g01524	1592	1609	MYB binding site involved in light responsiveness
Lba03g01817	69	86	MYB binding site involved in light responsiveness
Lba03g01987	194	211	MYB binding site involved in light responsiveness
Lba04g00951	1158	1175	MYB binding site involved in light responsiveness
Lba04g02388	1510	1527	MYB binding site involved in light responsiveness
Lba04g02392	104	121	MYB binding site involved in light responsiveness
Lba04g02716	1047	1064	MYB binding site involved in light responsiveness
Lba04g02789	594	611	MYB binding site involved in light responsiveness
Lba05g00244	229	246	MYB binding site involved in light responsiveness
Lba05g00244	1392	1409	MYB binding site involved in light responsiveness
Lba05g02196	1576	1593	MYB binding site involved in light responsiveness
Lba05g02197	623	640	MYB binding site involved in light responsiveness
Lba06g00776	246	263	MYB binding site involved in light responsiveness
Lba06g02932	713	730	MYB binding site involved in light responsiveness
Lba06g02935	1938	1955	MYB binding site involved in light responsiveness
Lba06g02949	822	839	MYB binding site involved in light responsiveness
Lba07g00743	962	979	MYB binding site involved in light responsiveness
Lba07g01078	79	96	MYB binding site involved in light responsiveness
Lba07g01078	593	610	MYB binding site involved in light responsiveness
Lba07g01881	106	123	MYB binding site involved in light responsiveness
Lba09g00167	474	491	MYB binding site involved in light responsiveness
Lba09g01158	375	392	MYB binding site involved in light responsiveness
Lba09g01158	466	483	MYB binding site involved in light responsiveness
Lba09g01839	1782	1799	MYB binding site involved in light responsiveness
Lba09g02095	1900	1917	MYB binding site involved in light responsiveness
Lba09g02369	131	148	MYB binding site involved in light responsiveness
Lba10g00559	349	366	MYB binding site involved in light responsiveness
Lba10g00559	1787	1804	MYB binding site involved in light responsiveness
Lba10g00561	300	317	MYB binding site involved in light responsiveness
Lba10g00669	38	55	MYB binding site involved in light responsiveness
Lba10g00669	1211	1228	MYB binding site involved in light responsiveness
Lba10g02083	188	205	MYB binding site involved in light responsiveness
Lba11g00365	709	726	MYB binding site involved in light responsiveness
Lba12g02822	589	606	MYB binding site involved in light responsiveness
Lba01g00543	74	90	MYBHv1 binding site
Lba01g00543	414	430	MYBHv1 binding site
Lba01g00847	1206	1222	MYBHv1 binding site
Lba01g01770	307	323	MYBHv1 binding site
Lba03g00785	385	401	MYBHv1 binding site
Lba03g02510	640	656	MYBHv1 binding site
Lba03g02510	1598	1614	MYBHv1 binding site
Lba03g02510	1608	1624	MYBHv1 binding site
Lba03g02612	169	185	MYBHv1 binding site
Lba04g00855	344	360	MYBHv1 binding site
Lba04g00933	1200	1216	MYBHv1 binding site
Lba04g00998	568	584	MYBHv1 binding site
Lba04g01344	373	389	MYBHv1 binding site
Lba04g01813	1211	1227	MYBHv1 binding site
Lba04g01813	1777	1793	MYBHv1 binding site
Lba04g02392	1275	1291	MYBHv1 binding site
Lba05g00244	281	297	MYBHv1 binding site
Lba05g02197	1402	1418	MYBHv1 binding site
Lba06g00776	318	334	MYBHv1 binding site
Lba06g02384	1631	1647	MYBHv1 binding site
Lba06g02431	1945	1961	MYBHv1 binding site
Lba06g03150	1929	1945	MYBHv1 binding site
Lba06g03262	809	825	MYBHv1 binding site
Lba07g01244	1745	1761	MYBHv1 binding site
Lba09g00150	937	953	MYBHv1 binding site
Lba09g00167	1806	1822	MYBHv1 binding site
Lba09g01421	1694	1710	MYBHv1 binding site
Lba09g01423	1916	1932	MYBHv1 binding site
Lba09g02130	62	78	MYBHv1 binding site
Lba09g02308	1474	1490	MYBHv1 binding site
Lba09g02454	316	332	MYBHv1 binding site
Lba10g02083	589	605	MYBHv1 binding site
Lba11g02636	802	818	MYBHv1 binding site
Lba12g02822	298	314	MYBHv1 binding site
Lba06g02946	253	272	part of a conserved DNA module involved in light responsiveness
Lba06g02946	329	348	part of a conserved DNA module involved in light responsiveness
Lba06g02817	994	1013	part of a conserved DNA module involved in light responsiveness
Lba03g02458	867	885	part of a conserved DNA module involved in light responsiveness
Lba04g02303	943	961	part of a conserved DNA module involved in light responsiveness
Lba05g00193	1427	1445	part of a conserved DNA module involved in light responsiveness
Lba06g02431	1839	1857	part of a conserved DNA module involved in light responsiveness
Lba08g01919	971	989	part of a conserved DNA module involved in light responsiveness
Lba08g01953	517	535	part of a conserved DNA module involved in light responsiveness
Lba09g02454	788	806	part of a conserved DNA module involved in light responsiveness
Lba11g00365	1382	1400	part of a conserved DNA module involved in light responsiveness
Lba11g00732	1382	1400	part of a conserved DNA module involved in light responsiveness
Lba01g01071	1186	1205	part of a conserved DNA module involved in light responsiveness
Lba01g02638	1388	1407	part of a conserved DNA module involved in light responsiveness
Lba02g00439	1400	1419	part of a conserved DNA module involved in light responsiveness
Lba02g00439	1961	1980	part of a conserved DNA module involved in light responsiveness
Lba02g01574	54	73	part of a conserved DNA module involved in light responsiveness
Lba03g00078	1991	2010	part of a conserved DNA module involved in light responsiveness
Lba03g00414	1355	1374	part of a conserved DNA module involved in light responsiveness
Lba03g00418	262	281	part of a conserved DNA module involved in light responsiveness
Lba03g00831	424	443	part of a conserved DNA module involved in light responsiveness
Lba03g02510	920	939	part of a conserved DNA module involved in light responsiveness
Lba04g00855	1339	1358	part of a conserved DNA module involved in light responsiveness
Lba04g01696	1249	1268	part of a conserved DNA module involved in light responsiveness
Lba04g02196	429	448	part of a conserved DNA module involved in light responsiveness
Lba04g02196	1237	1256	part of a conserved DNA module involved in light responsiveness
Lba04g02388	1510	1529	part of a conserved DNA module involved in light responsiveness
Lba05g02196	1022	1041	part of a conserved DNA module involved in light responsiveness
Lba06g00627	1889	1908	part of a conserved DNA module involved in light responsiveness
Lba06g00776	1588	1607	part of a conserved DNA module involved in light responsiveness
Lba06g01730	499	518	part of a conserved DNA module involved in light responsiveness
Lba06g02932	43	62	part of a conserved DNA module involved in light responsiveness
Lba06g02932	1785	1804	part of a conserved DNA module involved in light responsiveness
Lba06g02945	1971	1990	part of a conserved DNA module involved in light responsiveness
Lba06g03150	513	532	part of a conserved DNA module involved in light responsiveness
Lba06g03262	130	149	part of a conserved DNA module involved in light responsiveness
Lba07g01078	506	525	part of a conserved DNA module involved in light responsiveness
Lba07g01078	1007	1026	part of a conserved DNA module involved in light responsiveness
Lba07g01881	1504	1523	part of a conserved DNA module involved in light responsiveness
Lba09g01839	981	1000	part of a conserved DNA module involved in light responsiveness
Lba09g02130	1939	1958	part of a conserved DNA module involved in light responsiveness
Lba09g02369	536	555	part of a conserved DNA module involved in light responsiveness
Lba09g02369	1947	1966	part of a conserved DNA module involved in light responsiveness
Lba10g01667	547	566	part of a conserved DNA module involved in light responsiveness
Lba01g00543	169	185	part of a conserved DNA module involved in light responsiveness
Lba01g00543	1397	1413	part of a conserved DNA module involved in light responsiveness
Lba01g00543	1449	1465	part of a conserved DNA module involved in light responsiveness
Lba01g00543	1487	1503	part of a conserved DNA module involved in light responsiveness
Lba01g00698	77	93	part of a conserved DNA module involved in light responsiveness
Lba01g00698	417	433	part of a conserved DNA module involved in light responsiveness
Lba01g00698	845	861	part of a conserved DNA module involved in light responsiveness
Lba01g00698	863	879	part of a conserved DNA module involved in light responsiveness
Lba01g00698	1116	1132	part of a conserved DNA module involved in light responsiveness
Lba01g00698	1199	1215	part of a conserved DNA module involved in light responsiveness
Lba01g00698	1296	1312	part of a conserved DNA module involved in light responsiveness
Lba01g00698	1505	1521	part of a conserved DNA module involved in light responsiveness
Lba01g00698	1675	1691	part of a conserved DNA module involved in light responsiveness
Lba01g00698	1771	1787	part of a conserved DNA module involved in light responsiveness
Lba01g00793	190	206	part of a conserved DNA module involved in light responsiveness
Lba01g00793	1020	1036	part of a conserved DNA module involved in light responsiveness
Lba01g00847	772	788	part of a conserved DNA module involved in light responsiveness
Lba01g00847	856	872	part of a conserved DNA module involved in light responsiveness
Lba01g00847	949	965	part of a conserved DNA module involved in light responsiveness
Lba01g01071	203	219	part of a conserved DNA module involved in light responsiveness
Lba01g01071	300	316	part of a conserved DNA module involved in light responsiveness
Lba01g01071	407	423	part of a conserved DNA module involved in light responsiveness
Lba01g01071	495	511	part of a conserved DNA module involved in light responsiveness
Lba01g01071	1136	1152	part of a conserved DNA module involved in light responsiveness
Lba01g01295	208	224	part of a conserved DNA module involved in light responsiveness
Lba01g01295	307	323	part of a conserved DNA module involved in light responsiveness
Lba01g01295	1314	1330	part of a conserved DNA module involved in light responsiveness
Lba01g01770	990	1006	part of a conserved DNA module involved in light responsiveness
Lba01g01770	1007	1023	part of a conserved DNA module involved in light responsiveness
Lba01g02127	437	453	part of a conserved DNA module involved in light responsiveness
Lba01g02127	723	739	part of a conserved DNA module involved in light responsiveness
Lba01g02638	222	238	part of a conserved DNA module involved in light responsiveness
Lba01g02638	428	444	part of a conserved DNA module involved in light responsiveness
Lba01g02638	464	480	part of a conserved DNA module involved in light responsiveness
Lba01g02638	1295	1311	part of a conserved DNA module involved in light responsiveness
Lba02g00268	182	198	part of a conserved DNA module involved in light responsiveness
Lba02g00268	303	319	part of a conserved DNA module involved in light responsiveness
Lba02g00268	992	1008	part of a conserved DNA module involved in light responsiveness
Lba02g00268	1788	1804	part of a conserved DNA module involved in light responsiveness
Lba02g01858	164	180	part of a conserved DNA module involved in light responsiveness
Lba02g01858	205	221	part of a conserved DNA module involved in light responsiveness
Lba02g01858	1606	1622	part of a conserved DNA module involved in light responsiveness
Lba02g01858	1653	1669	part of a conserved DNA module involved in light responsiveness
Lba02g02625	451	467	part of a conserved DNA module involved in light responsiveness
Lba02g02625	465	481	part of a conserved DNA module involved in light responsiveness
Lba03g00078	309	325	part of a conserved DNA module involved in light responsiveness
Lba03g00078	461	477	part of a conserved DNA module involved in light responsiveness
Lba03g00078	604	620	part of a conserved DNA module involved in light responsiveness
Lba03g00078	1086	1102	part of a conserved DNA module involved in light responsiveness
Lba03g00418	373	389	part of a conserved DNA module involved in light responsiveness
Lba03g00785	101	117	part of a conserved DNA module involved in light responsiveness
Lba03g00785	1721	1737	part of a conserved DNA module involved in light responsiveness
Lba03g00831	341	357	part of a conserved DNA module involved in light responsiveness
Lba03g01817	259	275	part of a conserved DNA module involved in light responsiveness
Lba03g01817	279	295	part of a conserved DNA module involved in light responsiveness
Lba03g01817	338	354	part of a conserved DNA module involved in light responsiveness
Lba03g01817	342	358	part of a conserved DNA module involved in light responsiveness
Lba03g01817	371	387	part of a conserved DNA module involved in light responsiveness
Lba03g01817	416	432	part of a conserved DNA module involved in light responsiveness
Lba03g01987	576	592	part of a conserved DNA module involved in light responsiveness
Lba03g01987	828	844	part of a conserved DNA module involved in light responsiveness
Lba03g01987	1262	1278	part of a conserved DNA module involved in light responsiveness
Lba03g02458	37	53	part of a conserved DNA module involved in light responsiveness
Lba03g02458	230	246	part of a conserved DNA module involved in light responsiveness
Lba03g02458	824	840	part of a conserved DNA module involved in light responsiveness
Lba03g02458	1056	1072	part of a conserved DNA module involved in light responsiveness
Lba03g02510	214	230	part of a conserved DNA module involved in light responsiveness
Lba03g02510	383	399	part of a conserved DNA module involved in light responsiveness
Lba03g02510	554	570	part of a conserved DNA module involved in light responsiveness
Lba03g02510	1121	1137	part of a conserved DNA module involved in light responsiveness
Lba03g02612	1296	1312	part of a conserved DNA module involved in light responsiveness
Lba03g02612	1382	1398	part of a conserved DNA module involved in light responsiveness
Lba03g02612	2007	2023	part of a conserved DNA module involved in light responsiveness
Lba04g00126	438	454	part of a conserved DNA module involved in light responsiveness
Lba04g00126	458	474	part of a conserved DNA module involved in light responsiveness
Lba04g00126	1065	1081	part of a conserved DNA module involved in light responsiveness
Lba04g00126	1393	1409	part of a conserved DNA module involved in light responsiveness
Lba04g00126	1529	1545	part of a conserved DNA module involved in light responsiveness
Lba04g00126	1586	1602	part of a conserved DNA module involved in light responsiveness
Lba04g00599	841	857	part of a conserved DNA module involved in light responsiveness
Lba04g00599	1911	1927	part of a conserved DNA module involved in light responsiveness
Lba04g00855	682	698	part of a conserved DNA module involved in light responsiveness
Lba04g00907	31	47	part of a conserved DNA module involved in light responsiveness
Lba04g00907	1105	1121	part of a conserved DNA module involved in light responsiveness
Lba04g00933	323	339	part of a conserved DNA module involved in light responsiveness
Lba04g00998	233	249	part of a conserved DNA module involved in light responsiveness
Lba04g00998	1354	1370	part of a conserved DNA module involved in light responsiveness
Lba04g00998	1380	1396	part of a conserved DNA module involved in light responsiveness
Lba04g01344	1656	1672	part of a conserved DNA module involved in light responsiveness
Lba04g01696	433	449	part of a conserved DNA module involved in light responsiveness
Lba04g01696	880	896	part of a conserved DNA module involved in light responsiveness
Lba04g01696	1684	1700	part of a conserved DNA module involved in light responsiveness
Lba04g01696	1718	1734	part of a conserved DNA module involved in light responsiveness
Lba04g01696	1892	1908	part of a conserved DNA module involved in light responsiveness
Lba04g01813	1428	1444	part of a conserved DNA module involved in light responsiveness
Lba04g02196	424	440	part of a conserved DNA module involved in light responsiveness
Lba04g02196	790	806	part of a conserved DNA module involved in light responsiveness
Lba04g02196	867	883	part of a conserved DNA module involved in light responsiveness
Lba04g02196	1674	1690	part of a conserved DNA module involved in light responsiveness
Lba04g02196	1708	1724	part of a conserved DNA module involved in light responsiveness
Lba04g02196	1883	1899	part of a conserved DNA module involved in light responsiveness
Lba04g02303	574	590	part of a conserved DNA module involved in light responsiveness
Lba04g02303	805	821	part of a conserved DNA module involved in light responsiveness
Lba04g02303	908	924	part of a conserved DNA module involved in light responsiveness
Lba04g02303	912	928	part of a conserved DNA module involved in light responsiveness
Lba04g02303	1802	1818	part of a conserved DNA module involved in light responsiveness
Lba04g02303	1861	1877	part of a conserved DNA module involved in light responsiveness
Lba04g02388	125	141	part of a conserved DNA module involved in light responsiveness
Lba04g02388	534	550	part of a conserved DNA module involved in light responsiveness
Lba04g02388	767	783	part of a conserved DNA module involved in light responsiveness
Lba04g02388	871	887	part of a conserved DNA module involved in light responsiveness
Lba04g02388	1965	1981	part of a conserved DNA module involved in light responsiveness
Lba04g02392	342	358	part of a conserved DNA module involved in light responsiveness
Lba04g02392	346	362	part of a conserved DNA module involved in light responsiveness
Lba04g02392	488	504	part of a conserved DNA module involved in light responsiveness
Lba04g02392	1297	1313	part of a conserved DNA module involved in light responsiveness
Lba04g02392	1787	1803	part of a conserved DNA module involved in light responsiveness
Lba04g02392	1926	1942	part of a conserved DNA module involved in light responsiveness
Lba04g02392	1932	1948	part of a conserved DNA module involved in light responsiveness
Lba04g02716	84	100	part of a conserved DNA module involved in light responsiveness
Lba04g02789	107	123	part of a conserved DNA module involved in light responsiveness
Lba04g02789	1656	1672	part of a conserved DNA module involved in light responsiveness
Lba05g00193	82	98	part of a conserved DNA module involved in light responsiveness
Lba05g00193	468	484	part of a conserved DNA module involved in light responsiveness
Lba05g00193	1005	1021	part of a conserved DNA module involved in light responsiveness
Lba05g00193	1095	1111	part of a conserved DNA module involved in light responsiveness
Lba05g00244	46	62	part of a conserved DNA module involved in light responsiveness
Lba05g00244	111	127	part of a conserved DNA module involved in light responsiveness
Lba05g00244	717	733	part of a conserved DNA module involved in light responsiveness
Lba05g00244	1888	1904	part of a conserved DNA module involved in light responsiveness
Lba05g00647	446	462	part of a conserved DNA module involved in light responsiveness
Lba05g00647	685	701	part of a conserved DNA module involved in light responsiveness
Lba05g00647	1184	1200	part of a conserved DNA module involved in light responsiveness
Lba05g00647	1200	1216	part of a conserved DNA module involved in light responsiveness
Lba05g00647	1218	1234	part of a conserved DNA module involved in light responsiveness
Lba05g00647	1939	1955	part of a conserved DNA module involved in light responsiveness
Lba05g02196	392	408	part of a conserved DNA module involved in light responsiveness
Lba05g02196	1711	1727	part of a conserved DNA module involved in light responsiveness
Lba05g02196	1803	1819	part of a conserved DNA module involved in light responsiveness
Lba05g02197	944	960	part of a conserved DNA module involved in light responsiveness
Lba05g02485	104	120	part of a conserved DNA module involved in light responsiveness
Lba05g02485	599	615	part of a conserved DNA module involved in light responsiveness
Lba05g02485	823	839	part of a conserved DNA module involved in light responsiveness
Lba05g02485	1865	1881	part of a conserved DNA module involved in light responsiveness
Lba05g02485	1876	1892	part of a conserved DNA module involved in light responsiveness
Lba06g00203	1282	1298	part of a conserved DNA module involved in light responsiveness
Lba06g00203	1370	1386	part of a conserved DNA module involved in light responsiveness
Lba06g00274	158	174	part of a conserved DNA module involved in light responsiveness
Lba06g00627	1708	1724	part of a conserved DNA module involved in light responsiveness
Lba06g00774	1753	1769	part of a conserved DNA module involved in light responsiveness
Lba06g00776	1627	1643	part of a conserved DNA module involved in light responsiveness
Lba06g01299	1061	1077	part of a conserved DNA module involved in light responsiveness
Lba06g01730	717	733	part of a conserved DNA module involved in light responsiveness
Lba06g01730	817	833	part of a conserved DNA module involved in light responsiveness
Lba06g01730	953	969	part of a conserved DNA module involved in light responsiveness
Lba06g01730	1488	1504	part of a conserved DNA module involved in light responsiveness
Lba06g01730	1619	1635	part of a conserved DNA module involved in light responsiveness
Lba06g02384	686	702	part of a conserved DNA module involved in light responsiveness
Lba06g02384	1549	1565	part of a conserved DNA module involved in light responsiveness
Lba06g02384	1796	1812	part of a conserved DNA module involved in light responsiveness
Lba06g02431	1276	1292	part of a conserved DNA module involved in light responsiveness
Lba06g02431	1436	1452	part of a conserved DNA module involved in light responsiveness
Lba06g02431	1536	1552	part of a conserved DNA module involved in light responsiveness
Lba06g02811	1051	1067	part of a conserved DNA module involved in light responsiveness
Lba06g02811	1229	1245	part of a conserved DNA module involved in light responsiveness
Lba06g02811	1379	1395	part of a conserved DNA module involved in light responsiveness
Lba06g02811	1444	1460	part of a conserved DNA module involved in light responsiveness
Lba06g02811	1975	1991	part of a conserved DNA module involved in light responsiveness
Lba06g02816	497	513	part of a conserved DNA module involved in light responsiveness
Lba06g02816	843	859	part of a conserved DNA module involved in light responsiveness
Lba06g02816	971	987	part of a conserved DNA module involved in light responsiveness
Lba06g02816	1232	1248	part of a conserved DNA module involved in light responsiveness
Lba06g02816	1323	1339	part of a conserved DNA module involved in light responsiveness
Lba06g02817	500	516	part of a conserved DNA module involved in light responsiveness
Lba06g02817	1638	1654	part of a conserved DNA module involved in light responsiveness
Lba06g02817	1676	1692	part of a conserved DNA module involved in light responsiveness
Lba06g02817	1972	1988	part of a conserved DNA module involved in light responsiveness
Lba06g02932	34	50	part of a conserved DNA module involved in light responsiveness
Lba06g02932	206	222	part of a conserved DNA module involved in light responsiveness
Lba06g02932	1187	1203	part of a conserved DNA module involved in light responsiveness
Lba06g02932	1512	1528	part of a conserved DNA module involved in light responsiveness
Lba06g02935	859	875	part of a conserved DNA module involved in light responsiveness
Lba06g02935	1001	1017	part of a conserved DNA module involved in light responsiveness
Lba06g02945	24	40	part of a conserved DNA module involved in light responsiveness
Lba06g02945	356	372	part of a conserved DNA module involved in light responsiveness
Lba06g02946	1213	1229	part of a conserved DNA module involved in light responsiveness
Lba06g02946	1512	1528	part of a conserved DNA module involved in light responsiveness
Lba06g02949	559	575	part of a conserved DNA module involved in light responsiveness
Lba06g03150	92	108	part of a conserved DNA module involved in light responsiveness
Lba06g03150	1121	1137	part of a conserved DNA module involved in light responsiveness
Lba06g03150	1141	1157	part of a conserved DNA module involved in light responsiveness
Lba06g03262	26	42	part of a conserved DNA module involved in light responsiveness
Lba06g03262	137	153	part of a conserved DNA module involved in light responsiveness
Lba07g00092	500	516	part of a conserved DNA module involved in light responsiveness
Lba07g00092	550	566	part of a conserved DNA module involved in light responsiveness
Lba07g00092	672	688	part of a conserved DNA module involved in light responsiveness
Lba07g00092	1351	1367	part of a conserved DNA module involved in light responsiveness
Lba07g00092	1680	1696	part of a conserved DNA module involved in light responsiveness
Lba07g01244	165	181	part of a conserved DNA module involved in light responsiveness
Lba07g01244	826	842	part of a conserved DNA module involved in light responsiveness
Lba07g01437	835	851	part of a conserved DNA module involved in light responsiveness
Lba07g01437	864	880	part of a conserved DNA module involved in light responsiveness
Lba07g01437	999	1015	part of a conserved DNA module involved in light responsiveness
Lba07g01560	97	113	part of a conserved DNA module involved in light responsiveness
Lba07g01560	836	852	part of a conserved DNA module involved in light responsiveness
Lba07g01560	1006	1022	part of a conserved DNA module involved in light responsiveness
Lba07g01560	1622	1638	part of a conserved DNA module involved in light responsiveness
Lba07g01881	288	304	part of a conserved DNA module involved in light responsiveness
Lba07g01881	508	524	part of a conserved DNA module involved in light responsiveness
Lba07g01881	542	558	part of a conserved DNA module involved in light responsiveness
Lba07g01884	634	650	part of a conserved DNA module involved in light responsiveness
Lba07g01884	873	889	part of a conserved DNA module involved in light responsiveness
Lba08g00374	119	135	part of a conserved DNA module involved in light responsiveness
Lba08g00374	1168	1184	part of a conserved DNA module involved in light responsiveness
Lba08g01919	232	248	part of a conserved DNA module involved in light responsiveness
Lba08g01953	1245	1261	part of a conserved DNA module involved in light responsiveness
Lba09g00019	143	159	part of a conserved DNA module involved in light responsiveness
Lba09g00150	190	206	part of a conserved DNA module involved in light responsiveness
Lba09g00150	215	231	part of a conserved DNA module involved in light responsiveness
Lba09g00150	1427	1443	part of a conserved DNA module involved in light responsiveness
Lba09g00150	1457	1473	part of a conserved DNA module involved in light responsiveness
Lba09g00150	1954	1970	part of a conserved DNA module involved in light responsiveness
Lba09g00167	615	631	part of a conserved DNA module involved in light responsiveness
Lba09g00259	1146	1162	part of a conserved DNA module involved in light responsiveness
Lba09g00259	1312	1328	part of a conserved DNA module involved in light responsiveness
Lba09g00259	1424	1440	part of a conserved DNA module involved in light responsiveness
Lba09g01158	593	609	part of a conserved DNA module involved in light responsiveness
Lba09g01158	1306	1322	part of a conserved DNA module involved in light responsiveness
Lba09g01158	1793	1809	part of a conserved DNA module involved in light responsiveness
Lba09g01158	1967	1983	part of a conserved DNA module involved in light responsiveness
Lba09g01419	1366	1382	part of a conserved DNA module involved in light responsiveness
Lba09g01419	1674	1690	part of a conserved DNA module involved in light responsiveness
Lba09g01421	402	418	part of a conserved DNA module involved in light responsiveness
Lba09g01421	1679	1695	part of a conserved DNA module involved in light responsiveness
Lba09g01421	1872	1888	part of a conserved DNA module involved in light responsiveness
Lba09g01423	637	653	part of a conserved DNA module involved in light responsiveness
Lba09g01423	1901	1917	part of a conserved DNA module involved in light responsiveness
Lba09g01839	1164	1180	part of a conserved DNA module involved in light responsiveness
Lba09g01839	1248	1264	part of a conserved DNA module involved in light responsiveness
Lba09g02095	1819	1835	part of a conserved DNA module involved in light responsiveness
Lba09g02130	411	427	part of a conserved DNA module involved in light responsiveness
Lba09g02130	476	492	part of a conserved DNA module involved in light responsiveness
Lba09g02130	1034	1050	part of a conserved DNA module involved in light responsiveness
Lba09g02130	1549	1565	part of a conserved DNA module involved in light responsiveness
Lba09g02130	1804	1820	part of a conserved DNA module involved in light responsiveness
Lba09g02159	1239	1255	part of a conserved DNA module involved in light responsiveness
Lba09g02308	1068	1084	part of a conserved DNA module involved in light responsiveness
Lba09g02308	1131	1147	part of a conserved DNA module involved in light responsiveness
Lba09g02308	1507	1523	part of a conserved DNA module involved in light responsiveness
Lba09g02308	1539	1555	part of a conserved DNA module involved in light responsiveness
Lba09g02308	1779	1795	part of a conserved DNA module involved in light responsiveness
Lba09g02369	1040	1056	part of a conserved DNA module involved in light responsiveness
Lba10g00559	32	48	part of a conserved DNA module involved in light responsiveness
Lba10g00559	158	174	part of a conserved DNA module involved in light responsiveness
Lba10g00559	208	224	part of a conserved DNA module involved in light responsiveness
Lba10g00559	481	497	part of a conserved DNA module involved in light responsiveness
Lba10g00559	608	624	part of a conserved DNA module involved in light responsiveness
Lba10g00561	680	696	part of a conserved DNA module involved in light responsiveness
Lba10g00561	979	995	part of a conserved DNA module involved in light responsiveness
Lba10g00561	1272	1288	part of a conserved DNA module involved in light responsiveness
Lba10g00669	281	297	part of a conserved DNA module involved in light responsiveness
Lba10g00669	1329	1345	part of a conserved DNA module involved in light responsiveness
Lba10g01667	176	192	part of a conserved DNA module involved in light responsiveness
Lba10g01667	260	276	part of a conserved DNA module involved in light responsiveness
Lba10g01667	850	866	part of a conserved DNA module involved in light responsiveness
Lba10g01791	732	748	part of a conserved DNA module involved in light responsiveness
Lba10g02083	112	128	part of a conserved DNA module involved in light responsiveness
Lba10g02083	223	239	part of a conserved DNA module involved in light responsiveness
Lba10g02083	1189	1205	part of a conserved DNA module involved in light responsiveness
Lba10g02083	1284	1300	part of a conserved DNA module involved in light responsiveness
Lba10g02083	1576	1592	part of a conserved DNA module involved in light responsiveness
Lba10g02083	1626	1642	part of a conserved DNA module involved in light responsiveness
Lba10g02083	1630	1646	part of a conserved DNA module involved in light responsiveness
Lba10g02083	1683	1699	part of a conserved DNA module involved in light responsiveness
Lba11g00365	1179	1195	part of a conserved DNA module involved in light responsiveness
Lba11g00365	1223	1239	part of a conserved DNA module involved in light responsiveness
Lba11g00452	277	293	part of a conserved DNA module involved in light responsiveness
Lba11g00452	973	989	part of a conserved DNA module involved in light responsiveness
Lba11g00452	990	1006	part of a conserved DNA module involved in light responsiveness
Lba11g00452	1068	1084	part of a conserved DNA module involved in light responsiveness
Lba11g00452	1072	1088	part of a conserved DNA module involved in light responsiveness
Lba11g00452	1076	1092	part of a conserved DNA module involved in light responsiveness
Lba11g00732	981	997	part of a conserved DNA module involved in light responsiveness
Lba11g00732	1839	1855	part of a conserved DNA module involved in light responsiveness
Lba11g01658	1387	1403	part of a conserved DNA module involved in light responsiveness
Lba11g02636	83	99	part of a conserved DNA module involved in light responsiveness
Lba11g02636	902	918	part of a conserved DNA module involved in light responsiveness
Lba11g02636	972	988	part of a conserved DNA module involved in light responsiveness
Lba12g00405	299	315	part of a conserved DNA module involved in light responsiveness
Lba12g00405	621	637	part of a conserved DNA module involved in light responsiveness
Lba12g00405	980	996	part of a conserved DNA module involved in light responsiveness
Lba12g00405	1401	1417	part of a conserved DNA module involved in light responsiveness
Lba12g00405	1809	1825	part of a conserved DNA module involved in light responsiveness
Lba12g00819	1204	1220	part of a conserved DNA module involved in light responsiveness
Lba12g00819	1813	1829	part of a conserved DNA module involved in light responsiveness
Lba12g01219	1127	1143	part of a conserved DNA module involved in light responsiveness
Lba12g01219	1302	1318	part of a conserved DNA module involved in light responsiveness
Lba12g01638	547	563	part of a conserved DNA module involved in light responsiveness
Lba12g01638	730	746	part of a conserved DNA module involved in light responsiveness
Lba12g01638	1100	1116	part of a conserved DNA module involved in light responsiveness
Lba12g01638	1730	1746	part of a conserved DNA module involved in light responsiveness
Lba12g01638	1744	1760	part of a conserved DNA module involved in light responsiveness
Lba12g02127	337	353	part of a conserved DNA module involved in light responsiveness
Lba12g02127	485	501	part of a conserved DNA module involved in light responsiveness
Lba12g02127	538	554	part of a conserved DNA module involved in light responsiveness
Lba12g02127	983	999	part of a conserved DNA module involved in light responsiveness
Lba12g02127	1323	1339	part of a conserved DNA module involved in light responsiveness
Lba12g02822	324	340	part of a conserved DNA module involved in light responsiveness
Lba12g02822	1854	1870	part of a conserved DNA module involved in light responsiveness
Lba04g00951	237	258	protein binding site
Lba09g01419	1467	1488	protein binding site
Lba09g01839	710	731	protein binding site
Lba11g01658	583	604	protein binding site
Lba04g01696	612	632	protein binding site
Lba04g01696	1059	1079	protein binding site
Lba04g02196	1047	1067	protein binding site
Lba05g02485	1168	1188	protein binding site
Lba09g00167	1228	1247.5	protein binding site
Lba09g02454	1005	1024.5	protein binding site
Lba11g02636	908	927.5	protein binding site
Lba03g00414	806	828	sequence conserved in alpha-amylase promoters
Lba09g00019	1271	1293	sequence conserved in alpha-amylase promoters
Lba09g01839	1868	1890	sequence conserved in alpha-amylase promoters
Lba03g01775	768	787	wound-responsive element
Lba04g01696	1827	1846	wound-responsive element
Lba04g02196	1817	1836	wound-responsive element
Lba04g02303	1428	1447	wound-responsive element
Lba06g02932	742	761	wound-responsive element

## Sheet: Result Statistics
元件类型	数量	比例 %
part of a conserved DNA module involved in light responsiveness	353	18.1491
cis-acting regulatory element involved in the MeJA-responsiveness	316	16.2468
cis-acting element involved in the abscisic acid responsiveness	254	13.0591
cis-acting regulatory element essential for the anaerobic induction	178	9.15167
cis-acting element involved in low-temperature responsiveness	82	4.21594
cis-acting element involved in salicylic acid responsiveness	80	4.11311
gibberellin-responsive element	76	3.90746
MYB binding site involved in drought-inducibility	67	3.44473
cis-acting element involved in defense and stress responsiveness	64	3.29049
cis-acting regulatory element related to meristem expression	57	2.93059
cis-acting element involved in gibberellin-responsiveness	47	2.41645
MYB binding site involved in light responsiveness	43	2.2108
auxin-responsive element	43	2.2108
cis-acting regulatory element involved in zein metabolism regulation	37	1.90231
MYBHv1 binding site	34	1.74807
cis-acting regulatory element involved in circadian control	27	1.38817
cis-acting regulatory element	27	1.38817
cis-regulatory element involved in endosperm expression	26	1.33676
common cis-acting element in promoter and enhancer regions	24	1.23393
cis-acting regulatory element involved in auxin responsiveness	22	1.13111
enhancer-like element involved in anoxic specific inducibility	17	0.874036
element for maximal elicitor-mediated activation (2copies)	17	0.874036
protein binding site	11	0.565553
MYB binding site involved in flavonoid biosynthetic genes regulation	8	0.411311
cis-acting element involved in cell cycle regulation	8	0.411311
cis-acting regulatory element involved in seed-specific regulation	7	0.359897
wound-responsive element	5	0.257069
element involved in differentiation of the palisade mesophyll cells	5	0.257069
sequence conserved in alpha-amylase promoters	3	0.154242
involved in endosperm-specific negative expression	3	0.154242
gibberellin-responsive element and part of a light responsive element	3	0.154242
cis-acting regulatory element root specific	1	0.0514139
	1945
