# Supplementary material for: Genome-Wide Identification and Tissue-Specific Expression Profiling of Goji CER Gene Family
Source: Genes (Basel). 2025 Oct 24;16(11):1257. doi: 10.3390/genes16111257 (PMC12652843; doi:10.3390/genes16111257)
Supplement: Supplementary file 1 [file genes-16-01257-s001.zip › Table S3 Synteny analysis of CER gene family members in goji berry with other species.xlsx]

## Sheet: The number of homologous genes
	The number of homologous genes between different species
Lycium barbarum	Arabidopsis thaliana	Solanum lycopersicum	Solanum tuberosum	Nicotiana tabacum	total
chr1	3	9	10	5	27
chr2	4	6	9	7	26
chr3	11	15	12	16	54
chr4	5	16	6	12	39
chr5	4	8	8	2	22
chr6	6	7	9	9	31
chr7	1	5	6	6	18
chr8	2	1	17	1	21
chr9	10	17	10	16	53
chr10	4	10	2	7	23
chr11	4	9	9	6	28
chr12	2	7	8	10	27
total	56	110	106	97

## Sheet: Sheet2
Chr12	Lba12g02822	==	Chr3	PAC:19662800
Chr12	Lba12g01638	==	Chr4	PAC:19648906
Chr11	Lba11g00452	==	Chr1	PAC:19651177
Chr11	Lba11g02636	==	Chr1	PAC:19655263
Chr11	Lba11g00365	==	Chr4	PAC:19645544
Chr11	Lba11g02636	==	Chr5	PAC:19667387
Chr10	Lba10g02083	==	Chr2	PAC:19640824
Chr10	Lba10g00559	==	Chr2	PAC:19640612
Chr10	Lba10g01667	==	Chr3	PAC:19663967
Chr10	Lba10g02083	==	Chr3	PAC:19664450
Chr09	Lba09g02454	==	Chr1	PAC:19650035
Chr09	Lba09g00259	==	Chr1	PAC:19655263
Chr09	Lba09g02159	==	Chr1	PAC:19655846
Chr09	Lba09g00150	==	Chr3	PAC:19665057
Chr09	Lba09g00167	==	Chr3	PAC:19662763
Chr09	Lba09g02454	==	Chr4	PAC:19648614
Chr09	Lba09g00150	==	Chr4	PAC:19645817
Chr09	Lba09g00167	==	Chr4	PAC:19648676
Chr09	Lba09g02454	==	Chr4	PAC:19645284
Chr09	Lba09g00259	==	Chr5	PAC:19667387
Chr08	Lba08g00374	==	Chr2	PAC:19638821
Chr08	Lba08g01919	==	Chr3	PAC:19662801
Chr07	Lba07g00092	==	Chr5	PAC:19665785
Chr06	Lba06g00627	==	Chr1	PAC:19650933
Chr06	Lba06g00771	==	Chr1	PAC:19656746
Chr06	Lba06g00627	==	Chr2	PAC:19638821
Chr06	Lba06g01299	==	Chr3	PAC:19662557
Chr06	Lba06g03150	==	Chr4	PAC:19644588
Chr06	Lba06g02431	==	Chr5	PAC:19665778
Chr05	Lba05g02196	==	Chr1	PAC:19654794
Chr05	Lba05g02196	==	Chr1	PAC:19658280
Chr05	Lba05g00193	==	Chr2	PAC:19640824
Chr05	Lba05g00193	==	Chr3	PAC:19664450
Chr04	Lba04g00126	==	Chr1	PAC:19650035
Chr04	Lba04g00951	==	Chr1	PAC:19655846
Chr04	Lba04g00126	==	Chr4	PAC:19645284
Chr04	Lba04g00126	==	Chr4	PAC:19648614
Chr04	Lba04g02303	==	Chr4	PAC:19645544
Chr03	Lba03g01775	==	Chr1	PAC:19650716
Chr03	Lba03g00785	==	Chr2	PAC:19640611
Chr03	Lba03g00414	==	Chr2	PAC:19642301
Chr03	Lba03g00414	==	Chr2	PAC:19640824
Chr03	Lba03g02510	==	Chr3	PAC:19663008
Chr03	Lba03g02458	==	Chr3	PAC:19661497
Chr03	Lba03g00414	==	Chr3	PAC:19664450
Chr03	Lba03g01524	==	Chr4	PAC:19645991
Chr03	Lba03g01524	==	Chr5	PAC:19666156
Chr03	Lba03g00831	==	Chr5	PAC:19668193
Chr03	Lba03g02458	==	Chr5	PAC:19670023
Chr02	Lba02g02625	==	Chr1	PAC:19653079
Chr02	Lba02g00439	==	Chr1	PAC:19654319
Chr02	Lba02g00439	==	Chr2	PAC:19643079
Chr02	Lba02g00268	==	Chr3	PAC:19665171
Chr01	Lba01g00543	==	Chr1	PAC:19655257
Chr01	Lba01g00543	==	Chr2	PAC:19638668
Chr01	Lba01g02638	==	Chr5	PAC:19668342
